# Supplementary material for: Analysis of Insecticide Resistance-Related Genes of the Carmine Spider Mite Tetranychus cinnabarinus Based on a De Novo Assembled Transcriptome
Source: PLoS One. 2014 May 15;9(5):e94779. doi: 10.1371/journal.pone.0094779 (PMC4022505; doi:10.1371/journal.pone.0094779)
Supplement: Table S2 — The result of aligning T. cinnabarinus transcriptome with T. urticae genome proteins database. (XLSX) [file pone.0094779.s002.xlsx]

## Sheet: Table 31
Table S2 The result of aligning T. cinnabarinus transcriptome with T. urticae genome proteins database.
Query_id	Subject_id	Identity	Align_length	Miss_match	Gap	Query_start	Query_end	Subject_start	Subject_end	E_value	Score
CL100.Contig1_A	tetur21g00650	84.54	97	15	0	2	292	757	853	2e-41	162
CL101.Contig1_A	tetur17g01640	94.97	597	6	4	611	2329	9	603	0	1149
CL102.Contig1_A	tetur25g00380	73.4	94	25	0	287	6	1	94	2e-37	150
CL105.Contig1_A	tetur32g00320	99.39	492	2	1	539	2011	55	546	0	998
CL106.Contig1_A	tetur37g00660	96.15	78	3	0	1	234	121	198	8e-38	150
CL107.Contig1_A	tetur11g00720	84.8	125	19	0	6	380	740	864	3e-58	219
CL109.Contig1_A	tetur03g04990	83.25	191	32	0	40	612	9	199	2e-91	330
CL10.Contig1_A	tetur04g00200	94.48	1394	74	7	35	4207	2993	4380	0	2495
CL110.Contig1_A	tetur01g07420	96.08	255	10	0	629	1393	1	255	6e-138	486
CL111.Contig1_A	tetur03g06550	99.72	1055	3	0	141	3305	1	1055	0	2107
CL112.Contig1_A	tetur03g02700	90.8	87	8	0	1	261	185	271	6e-42	164
CL113.Contig1_A	tetur02g13040	69.23	117	34	2	438	94	1	97	3e-34	140
CL114.Contig1_A	tetur08g01890	90.8	261	24	0	3	785	54	314	7e-143	502
CL115.Contig1_A	tetur01g15340	94.74	209	6	2	612	1	603	808	5e-106	379
CL116.Contig1_A	tetur07g04320	96.67	90	3	0	271	2	130	219	2e-43	169
CL117.Contig1_A	tetur07g00160	89.43	123	10	1	3	362	945	1067	4e-53	201
CL118.Contig1_A	tetur21g00830	100	42	0	0	73	198	192	233	3e-18	85.9
CL11.Contig1_A	tetur02g08240	77.5	120	25	2	3	356	2900	3018	4e-43	168
CL12.Contig1_A	tetur20g01670	98.12	425	8	0	1638	364	284	708	0	868
CL132.Contig1_A	tetur33g00350	92.44	1137	20	4	4166	954	1	1137	0	2058
CL135.Contig1_A	tetur02g08240	77.11	83	17	3	4	246	2226	2306	6e-26	111
CL136.Contig1_A	tetur39g00460	97.5	160	3	1	3	479	189	348	2e-84	307
CL138.Contig1_A	tetur17g01640	89.73	565	33	4	611	2230	9	573	0	1008
CL13.Contig1_A	tetur01g13100	80.65	367	66	4	59	1144	1	365	3e-168	587
CL140.Contig1_A	tetur04g00960	84.95	1050	35	6	2783	3	1	1050	0	1763
CL141.Contig1_A	tetur35g00560	82	100	18	0	305	6	82	181	3e-46	178
CL142.Contig1_A	tetur04g08640	72.97	37	7	1	204	103	13	49	7e-10	57.8
CL143.Contig1_A	tetur20g01290	87.07	526	45	6	2	1510	639	1149	0	875
CL145.Contig1_A	tetur03g06930	100	288	0	0	239	1102	1	288	0	640
CL147.Contig1_A	tetur16g00950	100	47	0	0	142	2	40	86	3e-23	102
CL149.Contig1_A	tetur04g02880	95.52	67	3	0	201	1	2338	2404	5e-32	131
CL14.Contig1_A	tetur07g01660	84.24	165	20	1	2	478	504	668	1e-67	251
CL151.Contig1_A	tetur09g03370	98.1	263	5	0	3	791	110	372	3e-151	530
CL153.Contig1_A	tetur22g02971	95.12	82	4	0	246	1	410	491	2e-38	152
CL154.Contig1_A	tetur02g04340	96.69	242	8	0	1630	2355	2	243	1e-129	460
CL155.Contig1_A	tetur01g08300	98.96	385	4	0	149	1303	1	385	0	778
CL156.Contig1_A	tetur20g03200	93.42	76	5	0	230	3	278	353	5e-36	144
CL157.Contig1_A	tetur06g01540	90.85	284	26	0	865	14	156	439	4e-148	519
CL159.Contig1_A	tetur46g00080	53.7	54	25	1	2	163	59	105	7e-08	51.2
CL15.Contig1_A	tetur02g14691	92.08	101	5	1	294	1	1	101	1e-49	190
CL160.Contig1_A	tetur07g00160	81.11	90	17	0	2	271	705	794	2e-35	142
CL161.Contig1_A	tetur24g01680	99.4	167	1	0	1	501	423	589	8e-98	351
CL162.Contig1_A	tetur05g03130	96.75	462	15	1	1545	160	8	468	0	917
CL163.Contig1_A	tetur07g05940	97.3	111	3	0	334	2	1	111	7e-61	228
CL164.Contig1_A	tetur22g02380	38.44	294	125	15	37	750	736	1015	2e-26	115
CL166.Contig1_A	tetur21g03310	68.7	131	41	1	2	394	231	359	2e-45	176
CL167.Contig1_A	tetur28g02610	88.13	219	23	1	998	351	108	326	1e-102	368
CL168.Contig1_A	tetur12g00380	96.85	286	9	1	109	966	1	285	5e-156	546
CL169.Contig1_A	tetur26g02280	96.32	435	16	1	1483	179	1	434	0	858
CL16.Contig1_A	tetur07g00160	97.26	73	2	0	2	220	1183	1255	1e-33	136
CL170.Contig1_A	tetur02g15011	53.81	210	97	1	81	710	7	215	4e-60	226
CL171.Contig1_A	tetur11g05040	98.24	398	7	0	1261	68	1273	1670	0	772
CL172.Contig1_A	tetur13g04130	99.46	184	1	0	924	373	1	184	3e-104	374
CL173.Contig1_A	tetur21g03030	77.12	118	24	1	345	1	290	407	5e-49	187
CL176.Contig1_A	tetur02g08780	91.89	629	51	1	1887	1	506	1133	0	1161
CL177.Contig1_A	tetur39g00200	92.86	28	2	0	45	128	59	86	1e-09	57
CL178.Contig1_A	tetur05g05100	86.38	279	38	0	7	843	1	279	1e-140	494
CL179.Contig1_A	tetur35g00620	83.19	113	19	0	407	69	81	193	2e-56	213
CL180.Contig1_A	tetur10g01960	100	125	0	0	376	2	102	226	3e-80	291
CL181.Contig1_A	tetur11g00300	100	80	0	0	92	331	54	133	8e-43	167
CL182.Contig1_A	tetur19g00570	48.32	149	65	7	8	418	101	225	4e-29	122
CL183.Contig1_A	tetur06g01780	98.74	238	3	0	185	898	1	238	9e-137	483
CL184.Contig1_A	tetur01g13110	89.32	103	11	1	50	358	29	130	3e-47	182
CL185.Contig1_A	tetur18g01720	25.57	176	123	4	2	505	1027	1196	4e-11	63.2
CL186.Contig1_A	tetur26g02250	100	344	0	0	1064	33	1	344	0	686
CL187.Contig1_A	tetur03g00650	99.32	293	2	0	2	880	1206	1498	3e-167	584
CL188.Contig1_A	tetur15g02140	100	202	0	0	1367	762	1	202	0	413
CL189.Contig1_A	tetur09g05350	99.47	376	2	0	1627	500	1	376	0	758
CL18.Contig1_A	tetur29g01360	79.81	312	11	3	85	864	1	308	3e-125	443
CL190.Contig1_A	tetur15g02140	100	392	0	0	1306	131	1	392	0	800
CL191.Contig1_A	tetur07g00680	91.09	202	18	1	11	616	104	303	2e-105	377
CL192.Contig1_A	tetur13g04130	99.46	184	1	0	844	293	1	184	3e-104	374
CL193.Contig1_A	tetur04g03970	97.73	308	7	1	146	1069	1	305	8e-171	596
CL194.Contig1_A	tetur02g00520	90.05	754	75	0	2375	114	380	1133	0	1357
CL195.Contig1_A	tetur32g00320	99.47	375	2	0	641	1765	172	546	0	762
CL196.Contig1_A	tetur07g03480	97.84	602	13	1	1	1806	12	605	0	1182
CL197.Contig1_A	tetur26g01660	91.75	497	41	0	1700	210	1	497	0	923
CL198.Contig1_A	tetur08g08050	84.45	328	49	1	1	978	172	499	5e-166	579
CL199.Contig1_A	tetur01g08300	93.25	548	32	3	149	1777	1	546	0	1036
CL19.Contig1_A	tetur02g08240	75.37	134	33	1	4	405	650	782	4e-47	182
CL1.Contig1_A	tetur11g00490	84.25	711	102	8	663	2765	186	859	0	1105
CL1.Contig2_A	tetur11g00490	72.24	868	230	13	201	2771	57	859	0	1107
CL1.Contig3_A	tetur11g00490	73.44	881	224	13	372	2984	57	866	0	1152
CL200.Contig1_A	tetur07g04570	94.26	209	12	1	34	660	1	205	1e-106	381
CL201.Contig1_A	tetur03g02860	72.65	245	67	0	1168	434	180	424	2e-101	365
CL202.Contig1_A	tetur06g02720	95	280	14	0	54	893	1	280	5e-147	516
CL203.Contig1_A	tetur01g14310	99.18	487	4	0	1488	28	1	487	0	974
CL204.Contig1_A	tetur04g03810	82.33	215	38	1	1119	475	1	180	2e-97	352
CL207.Contig1_A	tetur05g05630	89.74	78	8	0	235	2	1231	1308	6e-41	160
CL208.Contig1_A	tetur32g00970	90.18	163	16	0	510	998	1	163	8e-85	310
CL209.Contig1_A	tetur30g01730	73.31	251	67	0	924	172	9	259	3e-105	377
CL20.Contig1_A	tetur43g00080	83.92	311	47	3	1570	647	540	843	8e-154	540
CL211.Contig1_A	tetur02g12010	100	110	0	0	868	539	803	912	2e-64	241
CL212.Contig1_A	tetur21g02220	98.47	459	7	1	1934	558	1	453	0	907
CL213.Contig1_A	tetur14g00210	98.17	164	3	0	732	241	1	164	2e-93	337
CL214.Contig1_A	tetur03g00710	62.47	421	155	6	3	1256	35	448	6e-147	516
CL215.Contig1_A	tetur08g00730	60.27	73	23	1	2	202	286	358	7e-19	87.8
CL218.Contig1_A	tetur18g00170	100	229	0	0	717	31	1	229	1e-129	459
CL219.Contig1_A	tetur21g00520	99.21	507	4	0	1675	155	150	656	0	1014
CL21.Contig1_A	tetur24g00820	93.71	159	10	0	478	2	1	159	5e-87	315
CL222.Contig1_A	tetur23g00380	86.61	239	31	4	3	716	1202	1437	1e-107	384
CL224.Contig1_A	tetur04g03810	82.33	215	38	1	1119	475	1	180	3e-97	352
CL225.Contig1_A	tetur14g00210	98.17	164	3	0	843	352	1	164	3e-93	337
CL226.Contig1_A	tetur05g06430	83.87	155	25	0	467	3	1	155	4e-80	292
CL227.Contig1_A	tetur05g00060	97.14	70	2	0	212	3	121	190	1e-34	140
CL229.Contig1_A	tetur02g10710	94.19	86	5	0	242	499	386	471	6e-76	162
CL22.Contig1_A	tetur03g07870	94.69	848	41	2	177	2708	1	841	0	1615
CL240.Contig1_A	tetur05g08760	90	70	7	0	330	121	1	70	7e-33	135
CL241.Contig1_A	tetur03g05070	83.6	317	52	0	2	952	183	499	2e-156	547
CL242.Contig1_A	tetur08g07600	100	103	0	0	310	2	1	103	1e-53	203
CL243.Contig1_A	tetur04g07350	95.56	45	2	0	135	1	1	45	6e-20	92.8
CL244.Contig1_A	tetur46g00100	71.92	146	41	0	867	430	358	503	4e-60	227
CL245.Contig1_A	tetur46g00100	71.92	146	41	0	877	440	358	503	4e-60	227
CL246.Contig1_A	tetur05g05230	48.21	112	58	1	739	404	28	138	4e-23	103
CL248.Contig1_A	tetur28g01030	67.46	169	25	3	2	418	457	623	3e-52	199
CL249.Contig1_A	tetur11g05000	99.12	227	2	0	702	22	1	227	6e-135	475
CL24.Contig1_A	tetur06g04510	97.21	251	7	0	127	879	1	251	8e-137	483
CL251.Contig1_A	tetur35g00200	88.33	540	63	0	1787	168	1	540	0	983
CL253.Contig1_A	tetur15g00680	89.42	463	49	1	144	1532	1	457	0	825
CL254.Contig1_A	tetur40g00010	92.75	276	20	0	1	828	177	452	7e-147	515
CL256.Contig1_A	tetur21g00200	97.71	131	3	0	147	539	1	131	9e-71	261
CL257.Contig1_A	tetur03g02860	58.43	166	67	3	83	574	1	164	1e-44	175
CL258.Contig1_A	tetur03g02860	58.89	180	65	5	83	595	1	178	1e-46	181
CL259.Contig1_A	tetur01g12880	96.8	437	14	0	1311	1	1	437	0	872
CL25.Contig1_A	tetur05g04700	90	350	35	0	1266	217	99	448	0	647
CL260.Contig1_A	tetur09g05750	98.63	73	1	0	469	687	324	396	2e-36	147
CL261.Contig1_A	tetur10g04810	90.2	306	30	0	920	3	20	325	7e-157	548
CL262.Contig1_A	tetur10g01820	99.05	211	1	1	680	51	6	216	2e-113	403
CL263.Contig1_A	tetur10g02040	81.01	237	42	5	702	1	177	390	6e-112	399
CL264.Contig1_A	tetur26g01660	94.97	497	25	0	1700	210	1	497	0	957
CL265.Contig1_A	tetur01g07420	96.08	255	10	0	489	1253	1	255	5e-138	486
CL266.Contig1_A	tetur30g00590	83.11	302	50	2	2	904	6540	6840	9e-135	475
CL26.Contig1_A	tetur04g02880	71.29	101	29	0	305	3	1805	1905	1e-38	154
CL27.Contig1_A	tetur11g05000	99.35	153	1	0	1	459	338	490	2e-85	311
CL29.Contig1_A	tetur11g05850	99.32	1175	8	0	226	3750	1	1175	0	2270
CL2.Contig1_A	tetur25g00130	89.09	990	92	14	1	2922	107	1060	0	1657
CL31.Contig1_A	tetur14g02290	92.58	944	70	0	2833	2	1	944	0	1729
CL33.Contig1_A	tetur25g00540	85.98	214	30	0	1057	416	12	225	9e-105	375
CL34.Contig1_A	tetur19g01230	68.82	465	134	6	1899	538	1	425	3e-169	588
CL35.Contig1_A	tetur02g13380	79.64	658	94	7	1856	3	1	650	0	972
CL36.Contig1_A	tetur19g01230	85.05	428	61	2	1812	538	1	425	0	726
CL37.Contig1_A	tetur25g00130	22.44	557	400	15	1606	32	250	791	5e-19	92
CL38.Contig1_A	tetur02g07460	89.47	95	10	0	2	286	13	107	9e-45	173
CL39.Contig1_A	tetur01g04440	96.63	297	10	0	1	891	38	334	1e-169	591
CL3.Contig1_A	tetur34g00300	65.68	338	112	2	1014	13	7	344	1e-121	432
CL3.Contig2_A	tetur24g02150	86.1	259	36	1	777	1	1	258	1e-133	471
CL40.Contig1_A	tetur13g00250	25.23	222	115	6	513	1	175	391	2e-07	51.6
CL41.Contig1_A	tetur07g05750	96.81	94	3	0	1	282	55	148	6e-52	197
CL42.Contig1_A	tetur07g00160	83.33	366	21	5	2	979	1196	1561	3e-154	540
CL42.Contig2_A	tetur07g01660	81.89	381	46	6	2	1075	790	1168	1e-157	551
CL43.Contig1_A	tetur60g00040	98.68	151	2	0	538	86	1	151	2e-83	303
CL44.Contig1_A	tetur12g03260	77.02	396	85	2	323	1492	46	440	7e-170	592
CL45.Contig1_A	tetur30g01360	65.18	112	27	1	58	357	1	112	3e-34	140
CL46.Contig1_A	tetur07g06880	96.36	55	2	0	165	1	1	55	2e-24	107
CL47.Contig1_A	tetur17g02820	76.91	641	145	3	1	1914	560	1182	0	1013
CL47.Contig2_A	tetur17g02820	84.95	658	99	2	1	1974	560	1199	0	1149
CL48.Contig1_A	tetur11g03090	95.57	271	8	1	139	939	1	271	3e-150	526
CL48.Contig2_A	tetur11g03090	88.7	292	29	2	139	1002	1	271	2e-146	514
CL49.Contig1_A	tetur11g02500	98.2	167	3	0	503	3	47	213	3e-91	329
CL4.Contig1_A	tetur09g02630	99.64	277	1	0	1	831	160	436	9e-161	561
CL4.Contig2_A	tetur09g02630	88.35	601	70	1	3	1805	45	644	0	1071
CL50.Contig1_A	tetur04g02890	88.89	144	16	0	3	434	40	183	4e-73	268
CL51.Contig1_A	tetur22g02380	34.6	500	284	15	690	2060	558	1015	2e-46	183
CL52.Contig1_A	tetur46g00100	71.35	178	49	1	530	3	248	425	5e-72	265
CL53.Contig1_A	tetur07g00160	95.88	97	4	1	2	292	1657	1751	6e-45	174
CL54.Contig1_A	tetur21g00650	68.07	166	28	1	3	425	201	366	2e-58	219
CL55.Contig1_A	tetur02g01880	83.06	1240	210	7	1568	5287	3	1109	0	1962
CL56.Contig1_A	tetur44g00190	99.27	137	1	0	316	726	1	137	1e-76	282
CL57.Contig1_A	tetur02g08240	83.95	81	13	1	4	246	1256	1335	6e-31	127
CL58.Contig1_A	tetur04g05720	97.52	1852	43	6	3867	9413	279	2126	0	3603
CL59.Contig1_A	tetur01g08590	94.21	432	24	2	1751	459	1	429	0	809
CL5.Contig1_A	tetur07g00160	74.24	427	26	4	1	1029	1135	1561	1e-158	554
CL5.Contig2_A	tetur07g01660	81.03	427	58	7	2	1213	759	1168	2e-174	607
CL60.Contig1_A	tetur92g00010	88.54	288	32	2	4	864	1386	1671	9e-128	452
CL62.Contig1_A	tetur03g00210	99.44	180	1	0	726	187	1	180	1e-100	361
CL63.Contig1_A	tetur05g08750	98.06	103	2	0	316	8	1	103	5e-60	225
CL65.Contig1_A	tetur37g00230	82.33	283	31	7	930	139	70	349	2e-156	547
CL66.Contig1_A	tetur21g02640	97.94	825	17	1	749	3223	23	837	0	1713
CL67.Contig1_A	tetur06g01010	97.92	144	3	0	517	86	1	144	4e-83	302
CL68.Contig1_A	tetur29g01360	98.45	193	3	0	85	663	1	193	2e-102	367
CL69.Contig1_A	tetur27g01400	96.02	854	34	2	210	2771	1	842	0	1640
CL6.Contig1_A	tetur17g00640	96.95	558	17	1	2665	992	1	557	0	1069
CL6.Contig2_A	tetur17g00640	96.95	558	17	1	3662	1989	1	557	0	1069
CL70.Contig1_A	tetur01g15310	91.86	86	7	0	258	1	661	746	2e-40	159
CL71.Contig1_A	tetur26g02730	31.97	147	94	5	712	290	209	353	8e-14	73.2
CL72.Contig1_A	tetur17g01640	94.97	597	6	4	611	2329	9	603	0	1149
CL73.Contig1_A	tetur03g00650	98.35	1029	13	2	2	3076	1206	2234	0	2007
CL75.Contig1_A	tetur11g01700	98.79	660	8	0	2121	142	1	660	0	1297
CL78.Contig1_A	tetur01g12910	63.64	88	30	2	262	5	1	87	8e-22	97.4
CL7.Contig1_A	tetur05g07970	99.17	242	2	0	1	726	1324	1565	1e-141	498
CL7.Contig2_A	tetur09g00260	92.25	1238	95	9	2	3712	94	1265	0	2292
CL7.Contig3_A	tetur09g00260	95.34	1202	55	7	2	3604	94	1265	0	2320
CL82.Contig1_A	tetur22g02530	93.98	166	10	0	84	581	1	166	7e-90	325
CL83.Contig1_A	tetur24g00270	84.33	319	50	1	1070	114	1	318	6e-160	559
CL85.Contig1_A	tetur24g02150	87.12	132	17	0	398	3	234	365	3e-64	238
CL86.Contig1_A	tetur02g05600	96.77	31	1	0	452	360	1126	1156	4e-11	62.8
CL88.Contig1_A	tetur17g00870	99.24	131	1	0	3	395	267	397	9e-76	277
CL89.Contig1_A	tetur21g00480	96.43	673	20	2	3302	1296	494	1165	0	1286
CL8.Contig1_A	tetur23g01220	93.66	599	27	5	1	1764	442	1030	0	1094
CL8.Contig2_A	tetur23g01210	90.04	512	51	2	1	1536	434	898	0	910
CL8.Contig3_A	tetur23g01210	84.56	434	58	4	1	1275	434	865	0	726
CL8.Contig4_A	tetur23g01220	99.35	309	2	0	1	927	1004	1312	0	634
CL8.Contig5_A	tetur23g01220	99.68	309	1	0	1	927	1004	1312	0	636
CL8.Contig6_A	tetur23g01220	93.39	605	36	6	1	1803	442	1030	0	1095
CL96.Contig1_A	tetur01g03420	90.09	424	39	1	140	1402	1	424	0	784
CL99.Contig1_A	tetur02g08240	79.76	84	17	0	253	2	3020	3103	8e-30	124
CL9.Contig1_A	tetur15g03100	100	319	0	0	1395	439	844	1162	0	658
Unigene10000_A	tetur24g01930	98.9	1002	11	0	252	3257	1	1002	0	2045
Unigene10001_A	tetur01g01500	90.91	187	17	0	685	125	1	187	5e-103	369
Unigene10002_A	tetur01g01500	96.83	189	6	0	681	115	1	189	5e-111	395
Unigene10003_A	tetur01g01500	94.65	187	10	0	660	100	1	187	3e-107	383
Unigene10004_A	tetur08g02360	100	569	0	0	2026	3732	1051	1619	0	1154
Unigene10005_A	tetur08g02360	100	569	0	0	1996	3702	1051	1619	0	1154
Unigene10006_A	tetur08g02360	85.28	598	33	3	1939	3567	1031	1619	0	993
Unigene10007_A	tetur08g02360	85.28	598	33	3	1909	3537	1031	1619	0	993
Unigene10008_A	tetur02g04160	87.46	622	29	5	1159	2877	1	608	0	1048
Unigene10009_A	tetur02g04160	87.46	622	29	5	1129	2847	1	608	0	1048
Unigene10010_A	tetur01g14700	98.33	120	2	0	99	458	1	120	7e-66	245
Unigene10011_A	tetur07g02020	99.72	1062	2	1	98	3280	1	1062	0	2104
Unigene10012_A	tetur31g01760	98.72	156	2	0	168	635	1	156	5e-91	329
Unigene10013_A	tetur33g01500	100	101	0	0	398	96	1	101	2e-54	206
Unigene10014_A	tetur29g01600	100	192	0	0	134	709	1	192	2e-109	391
Unigene10015_A	tetur18g02380	99.74	380	1	0	1140	1	1	380	0	761
Unigene10016_A	tetur05g09170	100	249	0	0	139	885	1	249	6e-145	509
Unigene10017_A	tetur05g07800	100	91	0	0	1066	794	890	980	2e-45	179
Unigene10018_A	tetur04g06460	99.25	267	2	0	897	97	1	267	3e-157	550
Unigene10019_A	tetur01g01480	99.41	511	3	0	1803	271	1	511	0	1040
Unigene10020_A	tetur15g03010	98.67	1509	16	2	4647	133	2670	4176	0	2922
Unigene10021_A	tetur11g04210	99.05	210	2	0	659	30	1	210	2e-113	404
Unigene10022_A	tetur08g02650	97.87	47	1	0	2	142	38	84	8e-28	118
Unigene10023_A	tetur03g00640	100	187	0	0	691	131	1	187	9e-107	382
Unigene10024_A	tetur01g04460	100	162	0	0	125	610	1	162	4e-93	337
Unigene10025_A	tetur14g01780	100	151	0	0	639	187	1	151	8e-86	312
Unigene10027_A	tetur19g02170	100	177	0	0	715	185	1	177	1e-99	358
Unigene10028_A	tetur03g09300	98.64	2582	35	0	146	7891	1	2582	0	5026
Unigene10029_A	tetur02g06280	100	258	0	0	141	914	1	258	3e-149	523
Unigene10030_A	tetur21g01730	100	92	0	0	2	277	945	1036	2e-49	192
Unigene10031_A	tetur01g14080	98.12	2346	44	1	501	7538	1	2307	0	4537
Unigene10032_A	tetur01g14080	99.83	2307	4	0	501	7421	1	2307	0	4558
Unigene10033_A	tetur01g14080	98.12	2346	44	1	155	7192	1	2307	0	4537
Unigene10034_A	tetur01g14080	99.83	2307	4	0	155	7075	1	2307	0	4558
Unigene10035_A	tetur01g14080	98.78	164	2	0	182	673	2144	2307	1e-90	330
Unigene10037_A	tetur09g05150	99.13	803	7	0	2608	200	1	803	0	1560
Unigene10039_A	tetur08g03180	99.72	708	2	0	271	2394	1	708	0	1427
Unigene1003_A	tetur17g03390	92.68	82	6	0	247	2	132	213	6e-41	160
Unigene10040_A	tetur02g08240	92.56	551	27	3	5	1615	3109	3658	0	994
Unigene10041_A	tetur19g01870	98.97	195	0	1	156	734	1	195	5e-127	449
Unigene10042_A	tetur13g04180	100	71	0	0	552	340	1	71	4e-35	144
Unigene10043_A	tetur13g04180	86.67	45	6	0	474	340	27	71	2e-16	81.3
Unigene10044_A	tetur18g02400	93.61	1284	54	2	37	3804	1	1284	0	2376
Unigene10046_A	tetur22g00140	100	127	0	0	70	450	1	127	2e-67	250
Unigene10047_A	tetur19g01110	98.92	369	4	0	1242	136	1	369	0	725
Unigene10048_A	tetur36g01110	96.3	162	3	2	723	247	1	162	1e-96	348
Unigene10049_A	tetur09g03330	99.46	186	1	0	111	668	1	186	8e-109	388
Unigene1004_A	tetur03g01500	100	122	0	0	3	368	593	714	2e-67	249
Unigene10050_A	tetur04g06580	100	131	0	0	1	393	15	145	5e-74	272
Unigene10051_A	tetur13g04330	59.5	479	184	9	614	2020	7	470	2e-164	575
Unigene10052_A	tetur28g02420	100	51	0	0	138	290	1	51	2e-25	109
Unigene10053_A	tetur09g05360	99.73	376	1	0	1470	343	1	376	0	759
Unigene10054_A	tetur09g05360	99.73	376	1	0	1402	275	1	376	0	759
Unigene10055_A	tetur10g05080	100	225	0	0	1179	505	1	225	2e-132	468
Unigene10056_A	tetur04g00650	99.59	241	1	0	145	867	1	241	4e-149	523
Unigene10057_A	tetur06g00230	96.13	336	13	1	73	1080	1	332	0	639
Unigene10058_A	tetur05g08480	100	224	0	0	248	919	1	224	6e-132	466
Unigene10059_A	tetur24g01890	99.52	210	1	0	692	63	1	210	3e-119	423
Unigene1005_A	tetur03g06180	99.35	153	1	0	508	50	830	982	1e-89	323
Unigene10060_A	tetur31g00160	100	188	0	0	691	128	1	188	8e-106	379
Unigene10061_A	tetur04g00760	94.3	193	11	0	587	9	1	193	4e-104	373
Unigene10062_A	tetur05g07800	99.1	891	8	0	2675	3	1	891	0	1692
Unigene10063_A	tetur23g02451	94.83	774	40	1	3967	1646	1	735	0	1454
Unigene10064_A	tetur08g03310	100	219	0	0	803	147	1	219	4e-126	446
Unigene10065_A	tetur13g01910	86.92	260	34	0	150	929	5	264	1e-130	462
Unigene10066_A	tetur41g00590	100	251	0	0	1127	375	1	251	5e-148	520
Unigene10067_A	tetur17g01040	99.72	360	1	0	1529	450	1	360	0	725
Unigene10068_A	tetur17g01040	99.72	360	1	0	1512	433	1	360	0	725
Unigene10069_A	tetur599g00010	94.81	443	23	0	1482	154	1	443	0	866
Unigene1006_A	tetur34g00970	98.91	92	1	0	322	47	1749	1840	6e-48	185
Unigene10070_A	tetur08g05220	36.19	105	67	2	1040	726	233	332	1e-10	63.9
Unigene10071_A	tetur09g04630	91.58	190	16	0	871	302	1	190	3e-97	350
Unigene10072_A	tetur14g00870	96.65	209	7	0	1000	1626	1	209	4e-112	401
Unigene10073_A	tetur08g00430	100	203	0	0	692	84	1	203	7e-115	409
Unigene10074_A	tetur08g02610	100	76	0	0	316	543	1	76	5e-43	171
Unigene10075_A	tetur08g04460	98.47	261	4	0	986	204	1	261	7e-148	519
Unigene10076_A	tetur06g03090	92.36	144	11	0	1	432	19	162	2e-77	283
Unigene10077_A	tetur06g03090	73.44	128	33	1	3	383	35	162	7e-49	188
Unigene10078_A	tetur31g01610	99.07	216	2	0	1153	506	1	216	3e-125	444
Unigene10079_A	tetur07g00750	52.48	141	61	3	425	21	14	154	9e-28	117
Unigene1007_A	tetur11g03810	100	238	0	0	3	716	160	397	6e-139	488
Unigene10080_A	tetur06g04880	95.71	70	3	0	3	212	182	251	8e-33	134
Unigene10081_A	tetur21g02840	99.05	419	4	1	1340	84	1	417	0	837
Unigene10082_A	tetur17g00600	90.27	976	91	4	815	3730	1	914	0	1698
Unigene10083_A	tetur27g00800	100	631	0	0	2134	242	1	631	0	1316
Unigene10084_A	tetur01g07020	100	115	0	0	82	426	1	115	7e-61	228
Unigene10085_A	tetur27g00090	98.8	333	2	1	1276	284	1	333	0	706
Unigene10086_A	tetur19g00240	89.08	284	31	0	1135	284	1	284	2e-163	571
Unigene10087_A	tetur27g00090	89.79	333	32	1	1175	183	1	333	0	653
Unigene10088_A	tetur19g00240	99.65	284	1	0	1034	183	1	284	3e-180	627
Unigene10089_A	tetur21g00740	98.63	1611	15	4	157	4968	23	1630	0	3136
Unigene1008_A	tetur16g02080	100	129	0	0	422	36	597	725	1e-70	260
Unigene10090_A	tetur21g00740	98.67	1584	14	3	107	4837	49	1630	0	3086
Unigene10091_A	tetur01g13550	99.52	210	1	0	937	308	1	210	8e-115	409
Unigene10092_A	tetur02g00710	94.42	843	20	3	265	2712	21	863	0	1582
Unigene10093_A	tetur02g00710	99.07	863	4	1	14	2590	1	863	0	1717
Unigene10094_A	tetur11g01820	99.74	389	1	0	153	1319	1	389	0	785
Unigene10095_A	tetur11g01820	100	139	0	0	81	497	251	389	9e-78	285
Unigene10096_A	tetur06g01640	99.45	183	1	0	86	634	1	183	1e-103	371
Unigene10097_A	tetur13g04070	100	97	0	0	293	3	1	97	6e-52	199
Unigene10098_A	tetur02g10330	99.33	150	1	0	110	559	1	150	2e-86	315
Unigene10099_A	tetur11g01660	97.56	82	2	0	343	98	1	82	2e-39	157
Unigene10100_A	tetur04g07780	100	79	0	0	3	239	357	435	2e-41	162
Unigene10101_A	tetur43g00080	33.23	310	204	4	1783	2703	540	838	4e-56	216
Unigene10102_A	tetur03g09480	100	101	0	0	303	1	1	101	3e-57	215
Unigene10103_A	tetur04g05160	100	267	0	0	107	907	1	267	3e-152	533
Unigene10104_A	tetur10g00100	95.97	124	5	0	505	134	1	124	2e-63	237
Unigene10105_A	tetur23g01550	100	92	0	0	360	85	1	92	1e-51	197
Unigene10106_A	tetur37g00810	100	198	0	0	189	782	1	198	1e-106	382
Unigene10107_A	tetur08g00220	99.43	707	4	0	189	2309	1	707	0	1428
Unigene10108_A	tetur17g00480	96.8	219	7	0	989	333	1	219	6e-121	429
Unigene10109_A	tetur03g08350	99.18	243	2	0	829	101	186	428	0	485
Unigene1010_A	tetur08g00030	100	239	0	0	170	886	1	239	7e-138	485
Unigene10110_A	tetur03g08350	98.83	428	5	0	1384	101	1	428	0	843
Unigene10111_A	tetur03g08350	98.38	185	3	0	882	328	1	185	6e-113	362
Unigene10112_A	tetur03g08350	98.13	214	4	0	778	137	1	214	2e-118	421
Unigene10113_A	tetur07g05340	95.12	123	6	0	582	214	1	123	7e-59	223
Unigene10114_A	tetur25g00220	48.62	109	24	4	52	282	219	327	3e-16	79.7
Unigene10115_A	tetur07g02920	100	85	0	0	56	310	1	85	1e-44	173
Unigene10116_A	tetur09g05310	31.27	259	157	9	279	992	16	267	1e-22	104
Unigene10117_A	tetur08g02830	98.95	1329	14	0	4135	149	1	1329	0	2649
Unigene10118_A	tetur08g02830	98.53	1022	15	0	3543	478	1	1022	0	2008
Unigene10119_A	tetur32g02020	99.81	522	1	0	143	1708	1	522	0	1035
Unigene1011_A	tetur01g02070	98.65	74	1	0	222	1	1	74	2e-40	160
Unigene10120_A	tetur07g01650	98.18	165	3	0	124	618	1	165	3e-89	323
Unigene10121_A	tetur06g05820	97.74	133	3	0	824	426	1	133	4e-70	260
Unigene10122_A	tetur31g00990	98.48	132	2	0	509	114	1	132	2e-72	267
Unigene10123_A	tetur03g09900	68.42	95	30	1	285	1	101	188	1e-32	133
Unigene10124_A	tetur40g00391	90.91	77	7	0	234	4	51	127	1e-43	170
Unigene10125_A	tetur40g00391	91.23	57	5	0	171	1	1	57	1e-24	107
Unigene10126_A	tetur28g00990	94.24	347	20	0	1043	3	1	347	0	672
Unigene10127_A	tetur01g07620	95.33	2548	105	10	3	7604	851	3335	0	4662
Unigene10128_A	tetur01g07620	95.33	2548	105	10	3	7604	851	3335	0	4662
Unigene10129_A	tetur01g07620	96.77	1456	41	5	2417	6766	1904	3335	0	2710
Unigene1012_A	tetur04g04480	98.48	66	1	0	418	221	1	66	5e-35	142
Unigene10130_A	tetur01g07620	96.77	1456	41	5	2417	6766	1904	3335	0	2710
Unigene10131_A	tetur01g07620	100	96	0	0	83	370	3409	3504	5e-50	192
Unigene10132_A	tetur15g02930	91.92	260	21	0	84	863	1	260	1e-147	518
Unigene10133_A	tetur34g00930	99.66	291	1	0	81	953	1	291	5e-174	606
Unigene10134_A	tetur15g02930	99.64	281	1	0	84	926	1	281	4e-170	592
Unigene10135_A	tetur34g00930	88.35	266	31	0	81	878	1	266	5e-144	506
Unigene10136_A	tetur04g06070	99.54	216	1	0	841	194	1	216	2e-137	484
Unigene10137_A	tetur23g00890	93.9	295	18	0	886	2	1	295	8e-169	588
Unigene10138_A	tetur27g00040	99.58	708	3	0	153	2276	1	708	0	1397
Unigene10139_A	tetur20g02240	96.44	900	32	0	2839	140	1	900	0	1740
Unigene10140_A	tetur12g00730	98.88	357	4	0	173	1243	1	357	0	714
Unigene10141_A	tetur04g07370	99.62	800	3	0	2449	50	617	1416	0	1644
Unigene10142_A	tetur01g03940	100	143	0	0	429	1	130	272	4e-88	318
Unigene10143_A	tetur09g02460	58.33	24	10	0	234	305	510	533	6e-06	47.4
Unigene10144_A	tetur32g00430	97.89	190	4	1	79	648	1	189	1e-107	385
Unigene10145_A	tetur32g00430	96.88	160	5	1	65	544	31	189	2e-88	320
Unigene10146_A	tetur26g02380	98.66	447	6	0	95	1435	1	447	0	922
Unigene10147_A	tetur16g02370	100	18	0	0	273	220	67	84	4e-07	48.5
Unigene10148_A	tetur21g02530	98.67	150	2	0	99	548	1	150	1e-85	311
Unigene10149_A	tetur21g02530	98.67	150	2	0	99	548	1	150	1e-85	311
Unigene1014_A	tetur10g01540	97.67	86	2	0	308	565	1	86	6e-45	176
Unigene10150_A	tetur09g03250	99	201	2	0	96	698	1	201	3e-109	390
Unigene10151_A	tetur21g01870	100	211	0	0	1453	821	1	211	3e-114	408
Unigene10152_A	tetur21g01870	94.31	211	0	1	1417	821	1	211	6e-105	377
Unigene10153_A	tetur02g03270	94.22	277	16	0	86	916	1	277	4e-157	550
Unigene10155_A	tetur02g00660	100	551	0	0	1793	141	1	551	0	1113
Unigene10156_A	tetur12g01860	98.79	330	4	0	75	1064	1	330	0	664
Unigene10157_A	tetur30g01870	73.38	263	69	3	999	214	1	259	3e-99	357
Unigene10158_A	tetur01g11270	97.91	526	11	0	1580	3	1	526	0	1051
Unigene10159_A	tetur27g01750	97.71	131	3	0	1076	684	1	131	3e-72	268
Unigene1015_A	tetur04g03140	78.16	174	32	2	506	3	3	176	4e-71	262
Unigene10161_A	tetur39g00570	99.08	325	3	0	1254	280	1	325	0	659
Unigene10162_A	tetur04g04780	100	290	0	0	1310	441	1	290	9e-173	602
Unigene10163_A	tetur20g01710	100	178	0	0	172	705	1	178	2e-101	363
Unigene10164_A	tetur04g00750	99.76	409	1	0	1439	213	1	409	0	815
Unigene10165_A	tetur33g01260	99.21	126	1	0	2	379	368	493	1e-70	261
Unigene10166_A	tetur33g01260	99.21	126	1	0	2	379	368	493	7e-71	261
Unigene10167_A	tetur41g00280	99.13	920	7	1	2943	187	1240	2159	0	1818
Unigene10168_A	tetur41g00280	99.18	977	7	1	3114	187	1183	2159	0	1932
Unigene10169_A	tetur07g06500	99.07	108	1	0	661	338	1	108	4e-59	223
Unigene1016_A	tetur01g14520	100	55	0	0	325	161	64	118	6e-28	117
Unigene10170_A	tetur32g00990	81.87	193	24	2	93	638	1	191	4e-84	306
Unigene10171_A	tetur10g03010	98.96	480	5	0	1622	183	1	480	0	957
Unigene10172_A	tetur02g12320	100	177	0	0	99	629	1	177	8e-103	368
Unigene10173_A	tetur43g00440	87.96	407	47	6	1422	208	1	376	0	695
Unigene10174_A	tetur18g00890	99.09	1214	10	1	3793	155	1	1214	0	2390
Unigene10175_A	tetur01g12780	96.73	275	5	2	856	44	1	271	8e-160	558
Unigene10176_A	tetur18g01720	70.66	1094	309	9	3	3248	765	1846	0	1383
Unigene10177_A	tetur35g01200	100	496	0	0	146	1633	1	496	0	994
Unigene10178_A	tetur35g01200	100	528	0	0	146	1729	1	528	0	1058
Unigene10179_A	tetur14g00340	98.21	112	2	0	189	524	1	112	8e-57	215
Unigene1017_A	tetur07g03860	96.28	323	12	0	48	1016	1	323	0	654
Unigene10180_A	tetur12g03240	99.81	1609	3	0	129	4955	1	1609	0	3237
Unigene10181_A	tetur20g01520	100	350	0	0	1377	328	1	350	0	725
Unigene10182_A	tetur29g01460	99.38	645	4	0	2438	504	1	645	0	1310
Unigene10183_A	tetur01g14310	41.54	65	38	0	398	204	148	212	5e-07	50.4
Unigene10184_A	tetur02g00870	99.65	1691	6	0	115	5187	355	2045	0	3341
Unigene10185_A	tetur02g00870	97.46	354	9	0	103	1164	1	354	0	708
Unigene10186_A	tetur27g01540	94.07	944	56	1	293	3124	1	894	0	1783
Unigene10187_A	tetur27g01540	99.66	894	3	0	293	2974	1	894	0	1812
Unigene10188_A	tetur27g01540	94.07	944	56	1	293	3124	1	894	0	1783
Unigene10189_A	tetur27g01540	99.66	894	3	0	293	2974	1	894	0	1812
Unigene10190_A	tetur27g01530	99.11	338	1	1	1361	354	1	338	0	647
Unigene10191_A	tetur27g01540	97.14	35	1	0	95	199	860	894	1e-14	75.5
Unigene10192_A	tetur36g00520	83.49	327	50	3	65	1033	1	313	7e-158	552
Unigene10193_A	tetur36g00510	94.08	321	19	0	45	1007	1	321	0	631
Unigene10194_A	tetur22g02130	93.79	161	10	0	97	579	1	161	4e-83	303
Unigene10195_A	tetur22g02120	96.89	161	5	0	94	576	1	161	4e-86	313
Unigene10196_A	tetur18g02070	62.44	418	150	9	85	1317	1	386	8e-120	426
Unigene10197_A	tetur06g00520	95.8	333	6	1	70	1044	1	333	1e-175	611
Unigene10198_A	tetur02g05420	99.17	483	4	0	523	1971	1	483	0	972
Unigene10199_A	tetur20g02660	96.39	305	7	2	565	1467	3	306	7e-171	596
Unigene1019_A	tetur20g01910	98.36	61	1	0	202	384	1	61	1e-30	128
Unigene10200_A	tetur20g02650	97.83	323	7	0	127	1095	1	323	0	664
Unigene10201_A	tetur27g02500	99.7	333	1	0	459	1457	1	333	0	673
Unigene10202_A	tetur32g01210	99.3	143	1	0	326	754	1	143	2e-78	289
Unigene10203_A	tetur12g03900	89.34	244	24	1	836	111	1	244	3e-127	450
Unigene10204_A	tetur02g11390	97.98	297	6	0	1034	144	1	297	2e-173	604
Unigene10205_A	tetur02g11530	91.08	314	28	0	1057	116	7	320	3e-171	597
Unigene10206_A	tetur02g11530	93.31	314	21	0	1048	107	7	320	3e-175	610
Unigene10207_A	tetur40g00391	76.56	128	10	1	2	325	132	259	6e-54	205
Unigene10208_A	tetur02g13280	98.75	1040	12	1	3307	191	264	1303	0	2053
Unigene10209_A	tetur10g00310	97.84	417	9	0	27	1277	1	417	0	828
Unigene1020_A	tetur02g06220	96.03	126	5	0	407	30	279	404	6e-69	254
Unigene10210_A	tetur07g05460	98.78	656	8	0	218	2185	1	656	0	1277
Unigene10211_A	tetur02g02120	99.53	429	2	0	116	1402	1	429	0	868
Unigene10212_A	tetur14g03250	65.74	108	37	1	543	220	1	107	4e-39	157
Unigene10213_A	tetur14g03160	47.5	120	54	4	538	206	1	118	2e-26	104
Unigene10214_A	tetur14g03240	79.17	120	23	1	553	200	1	120	2e-52	201
Unigene10215_A	tetur14g03110	76	50	12	0	384	235	66	115	1e-31	91.3
Unigene10216_A	tetur20g01360	97.07	239	7	0	88	804	1	239	9e-129	455
Unigene10217_A	tetur01g09400	99.04	104	1	0	489	178	1184	1287	2e-56	213
Unigene10218_A	tetur15g03010	98.16	2719	50	2	8159	3	1	2675	0	5266
Unigene10219_A	tetur13g01660	83.4	512	85	2	115	1650	1	507	0	835
Unigene10220_A	tetur09g01740	77.42	93	21	0	619	897	87	179	1e-31	132
Unigene10221_A	tetur09g01740	77.42	93	21	0	524	802	87	179	1e-31	132
Unigene10222_A	tetur13g01210	60	60	24	0	115	294	1	60	1e-13	72.4
Unigene10226_A	tetur10g00480	100	31	0	0	440	348	1	31	2e-11	66.2
Unigene10227_A	tetur17g02330	99.28	276	2	0	674	1501	1	276	2e-169	591
Unigene10228_A	tetur27g02300	98.96	96	1	0	146	433	1	96	2e-51	197
Unigene10229_A	tetur22g01990	99.55	442	2	0	1352	27	1	442	0	890
Unigene1022_A	tetur24g00540	100	75	0	0	8	232	139	213	2e-37	151
Unigene10230_A	tetur18g02740	99.16	119	1	0	671	315	21	139	7e-64	240
Unigene10231_A	tetur18g02740	88.62	167	19	1	623	123	21	169	9e-79	285
Unigene10232_A	tetur05g07840	100	189	0	0	854	288	1	189	3e-105	377
Unigene10233_A	tetur08g00210	100	202	0	0	843	238	1	202	2e-112	401
Unigene10234_A	tetur09g03230	100	236	0	0	834	127	1	236	7e-143	502
Unigene10235_A	tetur18g00610	98.72	859	10	2	3	2576	31	887	0	1699
Unigene10236_A	tetur18g00610	99.83	603	1	0	98	1906	285	887	0	1210
Unigene10237_A	tetur11g06050	98.29	293	5	0	541	1419	12	304	0	635
Unigene10238_A	tetur11g06050	98.36	304	5	0	87	998	1	304	0	660
Unigene10239_A	tetur03g02150	100	159	0	0	114	590	82	240	4e-91	330
Unigene1023_A	tetur05g07010	100	46	0	0	86	223	1	46	1e-21	97.8
Unigene10241_A	tetur22g02630	100	243	0	0	838	110	1	243	2e-134	474
Unigene10242_A	tetur30g00780	99.46	185	1	0	667	113	1	185	5e-106	379
Unigene10243_A	tetur37g00330	99.2	626	4	1	1914	40	1	626	0	1284
Unigene10244_A	tetur02g02330	99.23	260	2	0	916	137	1	260	2e-146	514
Unigene10245_A	tetur11g04180	97.98	794	16	1	339	2720	1	793	0	1603
Unigene10246_A	tetur02g01110	95.5	600	27	1	115	1914	1	577	0	1144
Unigene10247_A	tetur12g04280	100	476	0	0	105	1532	1	476	0	937
Unigene10249_A	tetur37g00450	98.73	708	9	0	167	2290	1	708	0	1376
Unigene1024_A	tetur23g00910	98.52	473	7	1	1496	78	44	511	0	957
Unigene10250_A	tetur13g01720	97.62	421	10	0	166	1428	1	421	0	811
Unigene10251_A	tetur37g00460	100	22	0	0	245	310	1	22	6e-07	48.1
Unigene10253_A	tetur05g02930	99.64	280	1	0	142	981	1	280	2e-165	578
Unigene10254_A	tetur02g11540	98.1	210	4	0	85	714	11	220	4e-118	419
Unigene10255_A	tetur02g15091	98.98	197	2	0	1	591	89	285	2e-114	408
Unigene10256_A	tetur02g12070	90.24	82	3	2	477	707	64	145	2e-31	131
Unigene10257_A	tetur02g12070	93.92	148	4	3	90	518	1	145	1e-77	284
Unigene10258_A	tetur02g12070	100	73	0	0	2	220	73	145	1e-35	143
Unigene10259_A	tetur14g02900	99.33	149	1	0	125	571	1	149	8e-81	295
Unigene1025_A	tetur23g00910	90.95	210	19	1	650	21	44	248	1e-111	397
Unigene10260_A	tetur08g00700	99.11	451	4	0	2	1354	227	677	0	892
Unigene10261_A	tetur02g07340	98.55	760	11	0	1098	3377	171	930	0	1520
Unigene10262_A	tetur02g07340	96.77	928	30	0	366	3149	3	930	0	1832
Unigene10263_A	tetur30g01690	83.23	483	75	3	192	1622	1	479	0	789
Unigene10264_A	tetur03g01090	100	273	0	0	2311	1493	1	273	7e-145	510
Unigene10265_A	tetur14g03960	97.96	49	1	0	136	282	1	49	1e-27	118
Unigene10266_A	tetur21g00840	98.59	71	0	1	518	309	1	71	1e-37	151
Unigene10267_A	tetur16g01440	99.38	321	2	0	1097	135	1	321	0	659
Unigene10268_A	tetur224g00010	99.52	209	1	0	869	243	463	671	3e-118	420
Unigene10269_A	tetur28g01550	99.09	328	3	0	192	1175	17	344	0	694
Unigene1026_A	tetur23g00910	100	96	0	0	365	78	416	511	7e-53	201
Unigene10270_A	tetur04g03020	98.39	124	2	0	645	274	1	124	1e-72	268
Unigene10271_A	tetur10g01960	94.34	106	6	0	318	1	1	106	1e-59	223
Unigene10272_A	tetur03g03160	97.42	465	12	2	170	1564	10	471	0	887
Unigene10273_A	tetur49g00070	99.23	390	3	0	1308	139	1	390	0	765
Unigene10274_A	tetur44g00260	96.43	308	11	0	604	1527	41	348	0	671
Unigene10275_A	tetur44g00260	99.71	348	1	0	174	1217	1	348	0	766
Unigene10276_A	tetur44g00260	97.69	303	7	0	81	989	46	348	0	669
Unigene10278_A	tetur02g12310	99.37	319	2	0	1329	373	1	319	0	636
Unigene10279_A	tetur08g03660	96.69	362	12	1	179	1264	1	361	0	718
Unigene1027_A	tetur23g00910	100	35	0	0	182	78	477	511	3e-15	75.9
Unigene10280_A	tetur07g00160	96.96	494	12	2	124	1596	1	493	0	905
Unigene10281_A	tetur07g00160	95.34	494	14	3	124	1578	1	493	0	882
Unigene10282_A	tetur07g01680	97.27	915	25	1	1085	3829	1	897	0	1790
Unigene10283_A	tetur07g01680	96.63	712	24	1	1085	3220	1	694	0	1371
Unigene10284_A	tetur10g02960	98.06	412	8	0	138	1373	1	412	0	806
Unigene10285_A	tetur10g02960	98.06	412	8	0	137	1372	1	412	0	806
Unigene10286_A	tetur10g02960	98.06	412	8	0	138	1373	1	412	0	806
Unigene10287_A	tetur10g02960	98.06	412	8	0	137	1372	1	412	0	806
Unigene10288_A	tetur04g08530	99.5	401	2	0	186	1388	1	401	0	792
Unigene10289_A	tetur40g00392	94.02	251	15	1	101	853	1	250	3e-140	493
Unigene1028_A	tetur09g02100	99.66	292	1	0	930	55	84	375	3e-175	609
Unigene10290_A	tetur21g01110	99.48	192	1	0	316	891	1	192	8e-115	409
Unigene10291_A	tetur02g01710	100	47	0	0	141	1	1	47	7e-23	102
Unigene10292_A	tetur04g03440	98.46	973	13	4	3079	167	1	969	0	1880
Unigene10293_A	tetur04g03440	98.46	973	13	4	3058	146	1	969	0	1880
Unigene10294_A	tetur04g07230	100	525	0	0	139	1713	1	525	0	1078
Unigene10295_A	tetur04g07230	100	85	0	0	403	657	441	525	3e-46	181
Unigene10296_A	tetur33g01210	99.74	380	1	1	313	1452	1	379	0	752
Unigene10297_A	tetur29g00820	93.65	520	33	1	3	1562	45	562	0	1014
Unigene10298_A	tetur02g08180	97.28	367	8	2	2013	919	1	360	0	738
Unigene10299_A	tetur02g08180	89.92	367	26	2	1986	919	1	360	0	687
Unigene10300_A	tetur02g08180	97.28	367	8	2	1758	664	1	360	0	738
Unigene10301_A	tetur02g08180	89.92	367	26	2	1731	664	1	360	0	687
Unigene10302_A	tetur08g04240	97.91	239	5	0	825	109	2	240	8e-148	520
Unigene10303_A	tetur33g00940	99.55	220	1	0	1343	684	1	220	6e-121	430
Unigene10304_A	tetur08g04240	97.91	239	5	0	825	109	2	240	5e-148	520
Unigene10305_A	tetur08g04240	96.99	133	4	0	469	71	2	134	8e-79	289
Unigene10306_A	tetur08g04240	93.86	114	7	0	450	109	127	240	2e-63	237
Unigene10307_A	tetur05g08650	76.44	208	49	2	912	289	1	161	1e-83	306
Unigene10308_A	tetur03g05940	94.39	660	37	1	2069	90	1	642	0	1276
Unigene1030_A	tetur22g01240	99.05	211	2	0	634	2	218	428	2e-121	430
Unigene10310_A	tetur13g04170	82.93	205	11	2	54	596	1	205	2e-94	340
Unigene10311_A	tetur30g00610	100	158	0	0	880	407	1	158	6e-86	313
Unigene10312_A	tetur01g15060	99.67	306	1	0	1036	119	1	306	4e-173	603
Unigene10313_A	tetur02g00550	99.09	987	9	0	94	3054	1	987	0	1910
Unigene10314_A	tetur10g02780	99.33	450	3	0	73	1422	1	450	0	912
Unigene10315_A	tetur28g01030	40.74	108	58	2	2	307	452	559	1e-16	80.5
Unigene10316_A	tetur09g05530	75.32	1029	251	11	129	3206	1	939	0	1478
Unigene10317_A	tetur09g05530	76.94	412	88	4	129	1343	1	412	2e-179	624
Unigene10318_A	tetur09g05530	76.94	412	88	4	129	1343	1	412	2e-179	624
Unigene10319_A	tetur25g00570	73.77	244	54	3	633	1334	269	504	1e-90	330
Unigene10320_A	tetur06g06610	93.65	126	8	0	772	1149	1	126	2e-65	246
Unigene10321_A	tetur29g01100	95	40	2	0	359	240	1	40	4e-20	89.4
Unigene10322_A	tetur13g00650	48.39	62	31	3	106	288	24	80	4e-08	53.1
Unigene10324_A	tetur08g00730	75.42	118	25	2	405	64	589	706	1e-44	174
Unigene10325_A	tetur07g03420	98.25	57	1	0	108	278	1	57	2e-29	124
Unigene10326_A	tetur04g01580	100	139	0	0	124	540	1	139	3e-76	281
Unigene10327_A	tetur32g01670	99.7	332	1	0	1062	67	1	332	0	655
Unigene10328_A	tetur22g02981	100	272	0	0	123	938	1	272	1e-156	548
Unigene10329_A	tetur08g03670	99.5	200	1	0	666	67	1	200	2e-113	404
Unigene1032_A	tetur10g02360	98.91	183	2	0	3	551	299	481	9e-101	361
Unigene10330_A	tetur04g04390	96.6	235	8	0	863	159	1	235	1e-137	485
Unigene10331_A	tetur03g02620	94.29	666	38	0	158	2155	3	668	0	1328
Unigene10332_A	tetur03g02620	94.91	393	20	0	104	1282	276	668	0	785
Unigene10333_A	tetur20g02940	100	23	0	0	241	173	193	215	1e-08	53.5
Unigene10334_A	tetur04g00640	100	177	0	0	696	166	16	192	2e-100	360
Unigene10335_A	tetur07g03480	93.32	599	37	2	1	1788	12	603	0	1107
Unigene10336_A	tetur07g03480	93.32	599	37	2	1	1788	12	603	0	1107
Unigene10337_A	tetur07g03510	85.71	35	5	0	232	336	5	39	6e-14	69.3
Unigene10338_A	tetur01g06520	94.69	1337	71	3	1	4011	229	1548	0	2537
Unigene10339_A	tetur01g06520	99.02	1321	13	1	1	3963	229	1548	0	2627
Unigene1033_A	tetur10g02360	95.56	135	6	0	77	481	347	481	3e-71	263
Unigene10340_A	tetur19g00500	95.24	273	13	0	274	1092	1	273	4e-151	530
Unigene10341_A	tetur19g00500	89.38	273	29	0	274	1092	1	273	6e-142	499
Unigene10342_A	tetur19g00500	94.87	273	14	0	128	946	1	273	1e-150	528
Unigene10343_A	tetur19g00500	89.01	273	30	0	128	946	1	273	2e-141	498
Unigene10344_A	tetur08g01260	100	423	0	0	87	1355	1	423	0	826
Unigene10345_A	tetur11g05780	94.31	211	12	0	52	684	1	211	2e-116	414
Unigene10346_A	tetur03g05550	98.61	861	9	1	2595	22	1045	1905	0	1690
Unigene10347_A	tetur09g01360	99.52	209	1	0	1748	2374	418	626	3e-119	425
Unigene10348_A	tetur01g03230	98.31	59	1	0	701	877	1	59	2e-25	112
Unigene1034_A	tetur12g00310	94.88	430	22	2	3	1292	282	696	0	836
Unigene10351_A	tetur06g02700	90.32	93	9	0	341	63	875	967	3e-44	172
Unigene10352_A	tetur30g00200	99.27	547	4	0	131	1771	1	547	0	1059
Unigene10353_A	tetur07g03620	100	380	0	0	237	1376	1	380	0	759
Unigene10354_A	tetur27g01310	98.65	1852	25	1	5721	166	1	1848	0	3917
Unigene10356_A	tetur37g00800	100	83	0	0	378	130	1	83	1e-43	171
Unigene10357_A	tetur17g02380	94.23	104	6	0	314	3	7	110	1e-55	213
Unigene10358_A	tetur17g02380	94.23	104	6	0	314	3	7	110	1e-55	213
Unigene10359_A	tetur26g00940	99.74	389	1	0	1222	56	1	389	0	774
Unigene10360_A	tetur14g02940	99.35	154	1	0	113	574	1	154	5e-85	309
Unigene10361_A	tetur18g02150	97.62	168	4	0	141	644	1	168	5e-89	323
Unigene10362_A	tetur01g02510	93.98	216	13	0	1074	427	1	216	2e-117	418
Unigene10363_A	tetur01g02510	89.81	216	22	0	1074	427	1	216	4e-113	404
Unigene10364_A	tetur01g02500	93.43	198	13	0	595	2	1	198	6e-107	382
Unigene10365_A	tetur01g11150	55.3	132	37	4	2	331	177	308	4e-26	111
Unigene10366_A	tetur07g05160	97.09	172	5	0	442	957	1	172	3e-94	342
Unigene10367_A	tetur07g05160	97.09	172	5	0	214	729	1	172	3e-94	342
Unigene10368_A	tetur20g00900	100	101	0	0	286	588	1	101	3e-53	204
Unigene10369_A	tetur16g00350	100	192	0	0	77	652	1	192	8e-106	378
Unigene1036_A	tetur16g01330	99.19	124	1	0	372	1	1	124	1e-68	254
Unigene10370_A	tetur05g05200	100	36	0	0	456	349	192	227	2e-16	80.5
Unigene10371_A	tetur09g01850	91.9	284	23	1	52	903	1	263	7e-146	513
Unigene10372_A	tetur09g01820	60.55	289	103	9	336	1169	141	401	3e-78	288
Unigene10373_A	tetur09g01850	88.14	236	28	2	52	759	1	213	9e-114	405
Unigene10374_A	tetur09g02570	100	173	0	0	3	521	746	918	2e-96	347
Unigene10375_A	tetur17g01510	88.02	217	23	1	260	901	1	217	5e-105	377
Unigene10376_A	tetur08g00310	99.79	479	1	0	1552	116	1	479	0	962
Unigene10377_A	tetur05g06840	98.37	369	6	0	1935	829	1	369	0	734
Unigene10378_A	tetur05g04590	89.69	524	46	2	116	1663	1	498	0	900
Unigene10379_A	tetur05g04590	89.04	520	49	2	116	1651	1	494	0	887
Unigene1037_A	tetur55g00010	99.06	106	1	0	320	3	836	941	4e-57	214
Unigene10380_A	tetur25g00510	97.44	195	5	0	30	614	1	195	5e-109	389
Unigene10381_A	tetur18g02770	99.81	513	1	0	1971	433	1	513	0	1004
Unigene10382_A	tetur07g00160	88.41	69	8	0	2	208	1589	1657	1e-27	116
Unigene10383_A	tetur02g11460	96.64	387	13	1	1325	165	1	374	0	764
Unigene10384_A	tetur02g11460	100	374	0	0	1286	165	1	374	0	774
Unigene10385_A	tetur02g04820	98.92	556	6	0	1742	75	1	556	0	1144
Unigene10386_A	tetur27g02100	71.43	42	12	1	353	478	276	315	3e-08	53.9
Unigene10387_A	tetur04g02970	99.45	1279	7	1	3990	154	1	1278	0	2533
Unigene10388_A	tetur04g02970	99.43	1238	7	1	3867	154	42	1278	0	2451
Unigene10389_A	tetur08g02920	100	185	0	0	213	767	1	185	4e-102	367
Unigene1038_A	tetur01g12230	100	97	0	0	550	260	41	137	2e-52	201
Unigene10390_A	tetur01g13490	99.8	1002	2	0	80	3085	1	1002	0	2042
Unigene10391_A	tetur43g00170	97.25	109	3	0	408	82	1	109	9e-54	205
Unigene10392_A	tetur01g06610	99	200	2	0	88	687	1	200	6e-116	412
Unigene10393_A	tetur09g04920	98.48	66	1	0	377	180	128	193	7e-34	137
Unigene10394_A	tetur01g04390	100	383	0	0	1444	296	1	383	0	785
Unigene10395_A	tetur21g01790	93.85	1089	26	6	3452	309	1	1083	0	1944
Unigene10396_A	tetur06g05110	96.08	102	4	0	473	168	156	257	4e-51	196
Unigene10397_A	tetur09g04400	97.26	329	9	0	149	1135	1	329	0	656
Unigene10398_A	tetur02g07190	98.55	484	7	0	1514	63	1	484	0	947
Unigene10399_A	tetur14g01800	98.86	175	1	1	609	88	1	175	9e-97	348
Unigene1039_A	tetur01g12230	100	60	0	0	439	260	78	137	7e-31	129
Unigene103_A	tetur02g14911	41.77	79	46	0	65	301	225	303	6e-15	74.7
Unigene10400_A	tetur28g01740	99.34	151	1	0	191	643	1	151	2e-136	294
Unigene10401_A	tetur28g01740	99.22	256	2	0	191	958	1	256	5e-142	499
Unigene10402_A	tetur28g01720	97.92	48	1	0	64	207	1	48	1e-19	90.1
Unigene10403_A	tetur32g00130	100	393	0	0	132	1310	1	393	0	783
Unigene10404_A	tetur17g03340	100	25	0	0	375	301	349	373	2e-08	53.5
Unigene10405_A	tetur30g01730	91.41	256	22	0	939	172	4	259	3e-132	467
Unigene10406_A	tetur30g01770	87.78	270	33	0	865	56	1	270	8e-132	465
Unigene10407_A	tetur30g01770	95.93	270	11	0	865	56	1	270	7e-146	512
Unigene10408_A	tetur30g01770	76.3	270	63	1	862	56	1	270	6e-113	402
Unigene10409_A	tetur02g03840	99.48	574	3	0	1926	205	1	574	0	1096
Unigene1040_A	tetur39g00430	98.7	77	1	0	233	3	540	616	2e-40	159
Unigene10410_A	tetur21g02890	100	550	0	0	193	1842	1	550	0	1117
Unigene10411_A	tetur15g02730	92.67	1133	83	2	1	3399	1022	2080	0	2032
Unigene10412_A	tetur15g02730	95.54	1099	49	1	1	3297	1022	2080	0	2050
Unigene10413_A	tetur15g02730	90.24	820	80	2	1	2460	1022	1767	0	1422
Unigene10414_A	tetur15g02730	94.15	786	46	1	1	2358	1022	1767	0	1439
Unigene10415_A	tetur09g03110	100	84	0	0	409	158	1	84	7e-42	166
Unigene10417_A	tetur16g02260	100	237	0	0	177	887	1	237	9e-140	492
Unigene10418_A	tetur05g03980	72.57	649	178	0	1	1947	14	662	0	967
Unigene10419_A	tetur05g03990	99.83	573	1	0	93	1811	1	573	0	1162
Unigene1041_A	tetur03g08610	100	100	0	0	3	302	624	723	9e-53	200
Unigene10420_A	tetur05g03980	90.91	649	59	0	1	1947	14	662	0	1186
Unigene10421_A	tetur05g03990	73.81	569	149	0	93	1799	1	569	0	875
Unigene10422_A	tetur24g01190	99.79	468	1	0	120	1523	1	468	0	914
Unigene10423_A	tetur29g00190	98.99	297	3	0	892	2	1	297	5e-163	569
Unigene10424_A	tetur01g13720	99.46	558	3	0	2120	447	1	558	0	1117
Unigene10425_A	tetur13g03820	96.97	198	6	0	212	805	1	198	2e-115	410
Unigene10426_A	tetur04g07570	100	554	0	0	134	1795	1	554	0	1138
Unigene10427_A	tetur27g02490	100	75	0	0	391	167	1	75	2e-43	170
Unigene10428_A	tetur27g02490	100	75	0	0	357	133	1	75	2e-43	170
Unigene10429_A	tetur03g00100	100	221	0	0	741	79	1	221	2e-131	464
Unigene1042_A	tetur10g02920	99.42	172	1	0	2	517	468	639	2e-95	343
Unigene10430_A	tetur06g02230	99.68	2504	8	0	7768	257	1	2504	0	4952
Unigene10431_A	tetur19g02980	99.21	890	1	1	3	2654	87	976	0	1793
Unigene10432_A	tetur03g02990	99.85	684	1	0	64	2115	1	684	0	1405
Unigene10433_A	tetur02g11060	99.54	218	1	0	707	54	1	218	2e-120	427
Unigene10434_A	tetur01g08760	96.63	534	17	3	316	1914	1	519	0	1018
Unigene10435_A	tetur01g08760	91.77	486	28	3	316	1737	1	471	0	871
Unigene10436_A	tetur01g08760	95.23	461	21	3	121	1500	74	519	0	868
Unigene10437_A	tetur02g14010	95.74	235	10	0	1	705	593	827	5e-128	454
Unigene10438_A	tetur01g08760	89.35	413	32	3	121	1323	74	471	0	721
Unigene10439_A	tetur20g02580	99.6	253	0	1	640	1395	203	455	1e-145	512
Unigene10440_A	tetur08g04450	96.91	194	6	0	376	957	69	262	1e-142	382
Unigene10441_A	tetur08g04450	98.47	262	4	0	80	865	1	262	6e-148	519
Unigene10445_A	tetur01g07640	100	69	0	0	337	131	1	69	2e-34	140
Unigene10446_A	tetur03g06050	99.77	436	1	0	1413	106	1	436	0	862
Unigene10447_A	tetur03g06050	100	393	0	0	1284	106	44	436	0	780
Unigene10448_A	tetur06g04690	99.61	770	3	0	64	2373	1	770	0	1525
Unigene10449_A	tetur29g01580	100	123	0	0	121	489	1	123	2e-63	237
Unigene1044_A	tetur20g03437	100	36	0	0	3	110	940	975	7e-16	77.8
Unigene10450_A	tetur08g00140	100	482	0	0	118	1563	1	482	0	949
Unigene10451_A	tetur35g00670	99.77	443	1	0	1787	459	1	443	0	893
Unigene10452_A	tetur238g00020	69.05	126	39	2	41	418	1	122	6e-41	161
Unigene10453_A	tetur38g00330	96.52	460	13	1	1553	183	1	460	0	861
Unigene10454_A	tetur09g02960	100	229	0	0	577	1263	1	229	2e-133	472
Unigene10455_A	tetur17g02060	99.61	258	1	0	1035	262	1	258	1e-153	538
Unigene10456_A	tetur01g03940	97.35	151	4	0	2	454	280	430	7e-94	338
Unigene10457_A	tetur05g06230	99.07	644	6	0	1933	2	1	644	0	1246
Unigene10458_A	tetur16g00560	99.31	144	1	0	538	107	1	144	1e-77	285
Unigene10459_A	tetur05g07810	100	144	0	0	186	617	1	144	2e-87	318
Unigene1045_A	tetur36g01200	98.99	99	1	0	2	298	456	554	7e-52	198
Unigene10460_A	tetur01g00620	100	324	0	0	1063	92	1	324	0	634
Unigene10461_A	tetur18g01720	100	733	0	0	138	2336	34	766	0	1470
Unigene10462_A	tetur28g02460	99.07	431	4	0	1502	210	1	431	0	857
Unigene10463_A	tetur02g11420	99.67	303	1	0	42	950	1	303	0	645
Unigene10464_A	tetur06g04410	100	90	0	0	344	75	1	90	3e-49	190
Unigene10465_A	tetur08g07240	100	230	0	0	936	247	1	230	3e-133	470
Unigene10466_A	tetur06g04700	99.75	789	2	0	3	2369	1527	2315	0	1607
Unigene10467_A	tetur17g00910	99.76	410	1	0	164	1393	1	410	0	828
Unigene10468_A	tetur01g00780	100	95	0	0	285	1	1	95	2e-52	199
Unigene10469_A	tetur38g00040	99.3	1576	11	0	214	4941	1	1576	0	3090
Unigene10470_A	tetur38g00040	99.3	1576	11	0	214	4941	1	1576	0	3090
Unigene10471_A	tetur08g03210	100	385	0	0	1388	234	1	385	0	782
Unigene10472_A	tetur30g00470	99.77	429	1	0	131	1417	1	429	0	853
Unigene10473_A	tetur36g01230	96.09	307	11	1	215	1132	1	307	5e-174	606
Unigene10474_A	tetur05g08900	99.68	309	1	0	398	1324	1	309	2e-176	614
Unigene10475_A	tetur05g08900	99.33	299	2	0	205	1101	11	309	6e-171	596
Unigene10476_A	tetur06g03660	99.5	991	5	0	54	3026	713	1703	0	2008
Unigene10478_A	tetur02g02310	98.15	54	1	0	1278	1117	1	54	3e-24	109
Unigene10479_A	tetur10g00760	97.28	404	11	1	1213	2	1	403	0	803
Unigene1047_A	tetur02g10240	96.08	204	8	0	614	3	1656	1859	9e-111	394
Unigene10480_A	tetur10g00750	88.1	395	47	1	1186	2	1	394	0	724
Unigene10481_A	tetur10g00760	79.35	397	75	4	1171	2	1	394	0	636
Unigene10482_A	tetur10g03350	99.78	462	1	0	1482	97	1	462	0	905
Unigene10483_A	tetur12g00850	99.46	1292	7	0	3932	57	1	1292	0	2525
Unigene10484_A	tetur12g00850	99.46	1292	7	0	3932	57	1	1292	0	2525
Unigene10485_A	tetur21g00140	99.74	769	2	0	138	2444	1	769	0	1503
Unigene10486_A	tetur07g04310	99.54	873	4	0	172	2790	1	873	0	1766
Unigene10487_A	tetur37g00670	100	127	0	0	74	454	1	127	2e-68	253
Unigene10488_A	tetur06g05080	92.45	53	4	0	159	1	4	56	7e-21	94.4
Unigene10489_A	tetur07g04190	100	125	0	0	201	575	1	125	7e-67	249
Unigene10490_A	tetur04g01650	100	370	0	0	1291	182	1	370	0	749
Unigene10491_A	tetur04g01650	90.32	217	15	1	814	182	154	370	1e-107	385
Unigene10492_A	tetur05g05230	54.48	134	61	0	211	612	5	138	7e-36	146
Unigene10493_A	tetur04g04130	99.46	184	1	0	586	35	1	184	1e-105	378
Unigene10494_A	tetur04g07340	100	495	0	0	2683	1199	1	495	0	989
Unigene10495_A	tetur04g07340	90.71	495	0	1	2545	1199	1	495	0	878
Unigene10496_A	tetur04g07340	100	425	0	0	1784	510	1	425	0	850
Unigene10497_A	tetur04g07340	89.18	425	0	1	1646	510	1	425	0	739
Unigene10498_A	tetur07g05680	99.01	202	2	0	1094	489	1	202	5e-108	387
Unigene10499_A	tetur08g00400	100	208	0	0	599	1222	1	208	8e-121	429
Unigene1049_A	tetur08g07670	100	103	0	0	309	1	180	282	4e-56	211
Unigene104_A	tetur05g04460	100	188	0	0	1	564	88	275	4e-106	379
Unigene10500_A	tetur09g01220	100	208	0	0	748	125	1	208	1e-117	418
Unigene10501_A	tetur08g06280	95.24	273	13	1	491	1309	1	270	2e-149	525
Unigene10502_A	tetur08g06280	95.24	273	13	1	412	1230	1	270	2e-149	525
Unigene10503_A	tetur08g06280	94.51	273	15	1	133	951	1	270	8e-149	522
Unigene10504_A	tetur08g06280	94.85	272	14	1	128	943	2	270	1e-148	521
Unigene10505_A	tetur13g03530	99.8	1516	3	0	4893	346	1060	2575	0	3028
Unigene10506_A	tetur37g00610	100	109	0	0	370	696	1	109	7e-64	239
Unigene10507_A	tetur07g05320	97.58	124	3	0	505	134	1	124	1e-68	254
Unigene10508_A	tetur01g05730	99.52	207	1	0	80	700	1	207	5e-117	416
Unigene10509_A	tetur01g05740	91.58	190	16	0	96	665	1	190	9e-100	358
Unigene1050_A	tetur01g15000	94.96	139	7	0	3	419	24	162	4e-76	278
Unigene10510_A	tetur36g00330	97.55	204	5	0	773	162	1	204	9e-119	422
Unigene10511_A	tetur33g00470	99.47	188	1	0	166	729	1	188	1e-105	378
Unigene10512_A	tetur16g00660	98.75	319	4	0	288	1244	1	319	3e-173	603
Unigene10513_A	tetur10g03180	95.73	656	28	1	139	2106	1	629	0	1226
Unigene10514_A	tetur36g00490	99.67	306	1	0	1040	123	1	306	2e-171	597
Unigene10515_A	tetur36g00480	99.35	306	2	0	1040	123	1	306	2e-171	597
Unigene10516_A	tetur36g00480	99.35	306	2	0	1040	123	1	306	2e-171	597
Unigene10517_A	tetur02g07430	100	284	0	0	1126	275	1	284	6e-153	536
Unigene10518_A	tetur29g01590	98.33	180	3	0	677	138	36	215	3e-100	360
Unigene10519_A	tetur47g00180	99.87	758	1	0	2407	134	1	758	0	1525
Unigene10520_A	tetur01g15330	90.38	925	88	1	4097	1326	61	985	0	1637
Unigene10521_A	tetur01g15330	90.38	925	88	1	4006	1235	61	985	0	1637
Unigene10522_A	tetur01g15330	90.38	925	88	1	4097	1326	61	985	0	1637
Unigene10523_A	tetur01g15330	92.17	1264	98	1	3920	132	61	1324	0	2286
Unigene10524_A	tetur01g15330	90.38	925	88	1	4006	1235	61	985	0	1637
Unigene10525_A	tetur01g15330	91.96	1244	99	1	3829	101	61	1304	0	2241
Unigene10526_A	tetur01g15330	92.17	1264	98	1	3920	132	61	1324	0	2286
Unigene10527_A	tetur01g15330	91.96	1244	99	1	3829	101	61	1304	0	2241
Unigene10528_A	tetur22g02730	94.48	145	8	0	110	544	1	145	4e-93	337
Unigene10529_A	tetur22g02730	94.48	145	8	0	110	544	1	145	3e-93	337
Unigene1052_A	tetur12g02180	99.18	122	1	0	460	95	144	265	1e-65	244
Unigene10530_A	tetur13g00520	96.77	124	4	0	743	372	1	124	2e-61	231
Unigene10531_A	tetur13g00520	100	124	0	0	669	298	1	124	6e-64	239
Unigene10532_A	tetur13g00510	100	124	0	0	529	158	1	124	3e-64	240
Unigene10533_A	tetur13g00510	100	124	0	0	529	158	1	124	3e-64	240
Unigene10534_A	tetur13g00510	100	124	0	0	529	158	1	124	3e-64	240
Unigene10535_A	tetur07g01530	100	69	0	0	382	176	68	136	5e-33	135
Unigene10536_A	tetur07g03200	99.09	110	1	0	519	190	1	110	8e-60	225
Unigene10537_A	tetur02g08130	97.44	313	5	1	109	1038	1	313	5e-176	613
Unigene10538_A	tetur02g08260	100	204	0	0	1322	711	1	204	6e-119	423
Unigene10539_A	tetur18g03590	100	134	0	0	108	509	1	134	4e-73	269
Unigene1053_A	tetur12g02180	98.75	80	1	0	334	95	186	265	3e-40	159
Unigene10540_A	tetur07g00790	98.51	67	1	0	323	123	1	67	9e-33	134
Unigene10541_A	tetur02g12810	97.73	353	8	0	212	1270	1	353	0	691
Unigene10542_A	tetur38g00110	100	227	0	0	984	304	1	227	9e-131	462
Unigene10543_A	tetur07g04770	98.57	140	2	0	464	45	1	140	1e-73	271
Unigene10544_A	tetur04g01770	98.82	169	2	0	105	611	1	169	4e-95	343
Unigene10547_A	tetur02g05060	100	150	0	0	685	236	1	150	2e-80	295
Unigene10548_A	tetur35g01400	98.55	207	3	0	113	733	1	207	4e-122	432
Unigene10549_A	tetur10g04290	99.79	475	1	0	1538	114	1	475	0	952
Unigene1054_A	tetur21g02740	91.14	79	7	1	26	262	1	78	1e-35	143
Unigene10550_A	tetur06g00760	98.67	1509	20	1	187	4713	1	1508	0	2954
Unigene10551_A	tetur06g00760	97.89	1136	24	0	169	3576	373	1508	0	2199
Unigene10552_A	tetur10g02040	96.47	85	3	0	255	1	108	192	7e-48	184
Unigene10553_A	tetur04g03220	99.56	912	4	0	120	2855	1	912	0	1843
Unigene10554_A	tetur04g03220	88.6	912	71	7	120	2756	1	912	0	1565
Unigene10555_A	tetur32g01840	99.04	209	2	0	925	299	1	209	1e-120	429
Unigene10556_A	tetur106g00040	99.21	254	2	0	896	135	1	254	6e-141	496
Unigene10557_A	tetur01g13320	99.01	101	1	0	412	110	1	101	2e-54	207
Unigene10558_A	tetur22g02971	73.12	93	19	2	2	262	571	663	8e-31	127
Unigene10559_A	tetur05g03200	99.33	297	2	0	459	1349	1	297	7e-177	617
Unigene1055_A	tetur09g05380	96.15	52	2	0	444	289	1024	1075	9e-24	103
Unigene10560_A	tetur02g03660	99.73	374	1	0	1648	527	1	374	0	748
Unigene10561_A	tetur02g03660	97.32	373	9	1	1642	527	2	374	0	724
Unigene10562_A	tetur14g00900	99.8	992	1	1	2	2974	9	1000	0	1979
Unigene10563_A	tetur20g03110	99.63	272	1	0	1289	474	1	272	5e-163	570
Unigene10564_A	tetur35g00280	91.78	219	17	3	1181	528	1	217	6e-109	390
Unigene10565_A	tetur20g03110	92.19	256	17	3	881	123	1	254	7e-135	475
Unigene10566_A	tetur35g00280	100	220	0	0	773	114	1	220	1e-126	448
Unigene1056_A	tetur09g04250	98.5	200	3	0	3	602	347	546	1e-111	397
Unigene10570_A	tetur29g00250	99.38	324	2	0	146	1117	1	324	0	641
Unigene10571_A	tetur13g01850	100	42	0	0	525	650	1	42	4e-19	90.9
Unigene10572_A	tetur11g01320	98.82	254	3	0	68	829	1	254	3e-137	483
Unigene10573_A	tetur07g01530	100	136	0	0	98	505	1	136	2e-71	264
Unigene10574_A	tetur13g04746	96.43	140	5	0	70	489	1	140	6e-75	276
Unigene10575_A	tetur13g04746	96.43	140	5	0	70	489	1	140	6e-75	276
Unigene10576_A	tetur08g08369	97.26	73	2	0	219	437	1	73	6e-34	140
Unigene10577_A	tetur14g01450	100	70	0	0	310	101	1	70	2e-34	139
Unigene10578_A	tetur28g01250	97.29	258	7	0	81	854	1	258	1e-149	525
Unigene10579_A	tetur04g03250	99.07	216	2	0	374	1021	1	216	2e-126	447
Unigene1057_A	tetur01g13100	70.11	87	26	1	2	262	30	115	1e-29	123
Unigene10580_A	tetur11g04970	86.25	371	51	1	1412	300	1	370	0	636
Unigene10581_A	tetur20g01920	99.81	538	1	0	1736	123	1	538	0	1043
Unigene10582_A	tetur05g00950	33.54	316	203	10	1652	726	19	301	3e-36	149
Unigene10583_A	tetur11g03300	99.53	215	1	0	96	740	1	215	2e-117	417
Unigene10584_A	tetur09g06230	94.03	268	9	2	946	164	1	268	6e-139	489
Unigene10585_A	tetur02g09530	96.94	98	3	0	294	1	1	98	8e-47	181
Unigene10586_A	tetur01g05560	99.44	180	1	0	874	335	1	180	9e-100	359
Unigene10587_A	tetur21g00760	100	1235	0	0	3788	84	1	1235	0	2414
Unigene10588_A	tetur10g00090	97.04	304	9	2	69	980	1	300	8e-170	592
Unigene10589_A	tetur26g02320	100	152	0	0	824	369	1	152	4e-86	313
Unigene1058_A	tetur08g05000	92.42	66	5	0	1	198	1183	1248	7e-34	137
Unigene10591_A	tetur20g02530	75.08	317	58	2	777	1664	1	317	1e-134	476
Unigene10592_A	tetur18g00870	100	541	0	0	347	1969	1	541	0	1105
Unigene10593_A	tetur18g00870	100	287	0	0	347	1207	1	287	5e-166	580
Unigene10594_A	tetur18g00870	100	254	0	0	107	868	288	541	6e-151	529
Unigene10596_A	tetur18g00860	100	95	0	0	78	362	13	107	1e-53	203
Unigene10597_A	tetur02g03890	99.67	602	2	0	701	2506	1	602	0	1208
Unigene10598_A	tetur08g00350	97.23	542	15	1	143	1768	1	541	0	1020
Unigene10599_A	tetur39g00640	95.05	182	9	0	242	787	1	182	1e-98	355
Unigene1059_A	tetur05g07520	100	258	0	0	3	776	346	603	1e-150	527
Unigene105_A	tetur11g03560	98.47	587	5	1	1751	3	107	693	0	1124
Unigene10600_A	tetur39g00640	95.05	182	9	0	185	730	1	182	1e-98	355
Unigene10601_A	tetur18g02170	100	34	0	0	103	2	1	34	3e-14	72.4
Unigene10602_A	tetur09g01950	87.41	405	46	2	465	1664	18	421	0	684
Unigene10603_A	tetur09g01950	88.97	399	39	2	465	1646	18	415	0	687
Unigene10604_A	tetur09g01950	90.39	666	59	2	465	2447	18	682	0	1187
Unigene10605_A	tetur09g01930	92.22	424	30	1	201	1463	1	424	0	761
Unigene10606_A	tetur09g01930	92.82	418	27	1	201	1445	1	418	0	759
Unigene10607_A	tetur09g01950	92.97	683	47	2	201	2246	1	682	0	1258
Unigene10608_A	tetur09g02000	99.31	436	3	0	405	1712	1	436	0	853
Unigene10609_A	tetur09g01960	79.02	143	30	1	1	429	565	683	4e-60	226
Unigene1060_A	tetur17g00880	99.4	166	1	0	11	508	1	166	5e-93	335
Unigene10610_A	tetur26g02370	97.86	140	3	0	144	563	1	140	3e-84	306
Unigene10611_A	tetur224g00010	98.71	464	6	0	225	1616	1	464	0	923
Unigene10612_A	tetur33g00820	97.12	799	22	1	193	2586	1	799	0	1568
Unigene10613_A	tetur33g00820	97.62	799	18	1	105	2498	1	799	0	1576
Unigene10614_A	tetur11g01810	96.26	1469	48	4	46	4431	1	1444	0	2753
Unigene10615_A	tetur03g08070	96.46	226	8	0	918	241	1	226	5e-127	449
Unigene10616_A	tetur05g07070	96.37	193	7	0	134	712	1	193	2e-107	384
Unigene10617_A	tetur02g11960	98.17	218	4	1	808	155	1	217	6e-124	439
Unigene10618_A	tetur14g01900	96.76	309	10	0	1037	111	1	309	3e-169	590
Unigene10619_A	tetur05g01470	97.26	146	4	0	137	574	1	146	3e-82	300
Unigene10620_A	tetur07g05350	99.05	105	1	0	961	1275	1	105	1e-59	226
Unigene10621_A	tetur07g05350	99.05	105	1	0	797	1111	1	105	1e-59	226
Unigene10622_A	tetur05g01400	98.82	507	6	0	129	1649	1	507	0	1009
Unigene10623_A	tetur28g01920	100	205	0	0	79	693	1	205	1e-115	411
Unigene10625_A	tetur01g03260	99.74	385	1	0	118	1272	1	385	0	778
Unigene10626_A	tetur23g01400	98.7	77	1	0	383	153	1	77	5e-41	162
Unigene10627_A	tetur09g04820	99.65	282	1	0	997	152	1	282	8e-163	568
Unigene10628_A	tetur30g01290	98.59	567	8	1	1752	52	1	566	0	1157
Unigene1062_A	tetur31g00190	99.39	165	1	0	495	1	687	851	3e-90	326
Unigene10630_A	tetur07g07160	97.44	234	6	1	731	30	1	233	2e-119	424
Unigene10631_A	tetur08g06530	100	107	0	0	402	82	1	107	4e-55	209
Unigene10632_A	tetur01g03220	92.31	78	6	0	338	105	1	78	4e-36	145
Unigene10633_A	tetur28g01360	79.18	245	49	1	1	729	84	328	4e-113	403
Unigene10634_A	tetur28g01360	89.76	254	26	0	1	762	84	337	9e-134	471
Unigene10635_A	tetur28g01360	87.55	233	29	0	1	699	84	316	1e-118	421
Unigene10636_A	tetur06g06721	99.22	512	4	0	176	1711	1	512	0	1015
Unigene10637_A	tetur06g06721	99.22	512	4	0	104	1639	1	512	0	1015
Unigene10638_A	tetur19g02530	100	238	0	0	714	1	1	238	7e-144	505
Unigene10639_A	tetur16g02150	100	201	0	0	1051	449	1	201	7e-117	416
Unigene10640_A	tetur26g00990	100	144	0	0	571	140	1	144	4e-79	290
Unigene10642_A	tetur01g00950	97.56	246	6	0	871	134	1	246	3e-131	463
Unigene10643_A	tetur01g01000	92.12	241	19	0	865	143	1	241	2e-118	421
Unigene10644_A	tetur14g02500	94.23	364	21	2	4187	3096	1	360	0	678
Unigene10646_A	tetur01g02730	98.5	267	4	0	1402	602	1	267	4e-149	523
Unigene10647_A	tetur04g03470	99.7	335	1	0	1123	119	1	335	0	689
Unigene10648_A	tetur04g03470	99.7	335	1	0	1123	119	1	335	0	689
Unigene10649_A	tetur08g00510	98.68	456	6	0	170	1537	1	456	0	887
Unigene1064_A	tetur01g13080	65.96	47	12	1	2	130	313	359	9e-12	64.3
Unigene10650_A	tetur03g08710	96.73	275	7	2	40	858	1	273	2e-148	521
Unigene10651_A	tetur06g04420	92.13	775	61	2	2	2326	319	1039	0	1435
Unigene10652_A	tetur06g04420	96.49	741	26	1	2	2224	319	1039	0	1453
Unigene10653_A	tetur06g04420	91.16	724	64	2	2	2173	319	988	0	1324
Unigene10654_A	tetur06g04420	95.51	691	30	2	2	2071	318	988	0	1337
Unigene10655_A	tetur03g04660	97.69	173	4	0	8	526	386	558	9e-89	323
Unigene10656_A	tetur06g04420	95.55	382	15	1	2	1141	319	700	0	733
Unigene10657_A	tetur03g04660	98.83	171	2	0	8	520	386	556	8e-89	322
Unigene10658_A	tetur14g02400	99.36	157	1	0	226	696	1	157	7e-84	306
Unigene10659_A	tetur37g00620	97.77	224	5	1	151	822	1	223	1e-122	434
Unigene1065_A	tetur23g00090	98.08	104	2	0	66	377	1	104	5e-56	211
Unigene10660_A	tetur08g04180	100	28	0	0	818	735	225	252	1e-09	59.7
Unigene10661_A	tetur26g02400	100	206	0	0	810	193	1	206	4e-116	413
Unigene10662_A	tetur02g00530	96.29	781	7	1	2783	507	12	792	0	1538
Unigene10663_A	tetur03g00330	99.88	1698	2	0	5180	87	1	1698	0	3390
Unigene10664_A	tetur14g03010	100	399	0	0	94	1290	1	399	0	805
Unigene10665_A	tetur06g02130	89.67	184	19	1	669	118	1	182	7e-95	342
Unigene10666_A	tetur01g16320	62.86	70	26	0	211	2	299	368	3e-20	92.4
Unigene10667_A	tetur17g00700	99.43	351	2	0	1546	494	1	351	0	697
Unigene10668_A	tetur06g05150	21.49	1154	809	38	4094	924	958	2056	1e-44	178
Unigene10669_A	tetur09g02250	95.8	119	5	1	2	358	263	379	3e-70	258
Unigene1066_A	tetur03g01350	100	157	0	0	118	588	1	157	7e-87	315
Unigene10670_A	tetur08g07740	98.61	505	6	1	339	1850	1	505	0	1012
Unigene10671_A	tetur08g07740	98.61	505	6	1	274	1785	1	505	0	1012
Unigene10672_A	tetur08g07740	98.08	364	6	1	268	1356	142	505	0	727
Unigene10673_A	tetur08g07740	99.42	173	1	0	765	1283	333	505	2e-97	352
Unigene10674_A	tetur08g07740	99.42	173	1	0	700	1218	333	505	2e-97	352
Unigene10675_A	tetur07g02770	100	185	0	0	672	118	1	185	1e-103	371
Unigene10676_A	tetur32g01190	99.81	518	1	0	203	1756	1	518	0	1105
Unigene10677_A	tetur20g00770	95.59	2835	124	6	141	8642	1	2759	0	5242
Unigene10678_A	tetur01g11900	99.49	590	3	0	80	1849	1	590	0	1190
Unigene10679_A	tetur08g01590	97.83	184	4	0	672	121	1	184	2e-107	384
Unigene1067_A	tetur14g00320	100	54	0	0	1	162	77	130	6e-28	117
Unigene10681_A	tetur03g01310	100	240	0	0	792	73	1	240	5e-136	479
Unigene10682_A	tetur19g00700	99.71	346	1	0	45	1082	1	346	0	689
Unigene10683_A	tetur19g00560	98.2	389	7	1	1600	434	1	387	0	853
Unigene10684_A	tetur06g00510	89.11	303	33	1	1629	721	1	274	3e-148	521
Unigene10685_A	tetur11g01590	74.79	603	152	5	93	1901	1	524	0	859
Unigene10686_A	tetur14g01580	74.18	577	136	14	178	1869	1	539	0	799
Unigene10687_A	tetur14g01580	86.94	559	71	2	156	1826	7	539	0	1031
Unigene10688_A	tetur14g01580	99.44	539	3	0	178	1794	1	539	0	1134
Unigene10689_A	tetur02g11560	100	557	0	0	1829	159	1	557	0	1085
Unigene1068_A	tetur10g03970	99.47	190	1	0	823	254	2	191	2e-111	397
Unigene10690_A	tetur38g00090	96.23	53	2	0	517	359	1	53	1e-28	122
Unigene10691_A	tetur13g04000	100	191	0	0	125	697	1	191	6e-109	389
Unigene10692_A	tetur05g06120	99.81	526	1	0	1632	55	1	526	0	1075
Unigene10693_A	tetur21g01730	98.3	648	11	1	2	1945	307	950	0	1331
Unigene10696_A	tetur09g00510	85.46	227	33	0	828	148	1	227	8e-111	395
Unigene10697_A	tetur09g00510	86.78	227	30	0	827	147	1	227	3e-112	400
Unigene10698_A	tetur09g00540	94.74	228	12	1	831	148	1	225	9e-122	432
Unigene10699_A	tetur09g00540	90.79	228	21	1	830	147	1	225	4e-116	413
Unigene1069_A	tetur01g14490	87.31	197	25	1	3	593	18	190	5e-92	332
Unigene10700_A	tetur12g02460	82.69	728	125	7	245	2425	1	670	0	1184
Unigene10701_A	tetur20g00580	97.65	766	18	1	2542	245	1	765	0	1522
Unigene10702_A	tetur30g02190	100	97	0	0	29	319	1	97	1e-52	202
Unigene10703_A	tetur30g02190	98	100	2	0	29	328	1	100	3e-53	203
Unigene10704_A	tetur11g06372	99.72	360	1	0	1314	235	1	360	0	728
Unigene10706_A	tetur09g02130	98.79	248	3	0	111	854	1	248	1e-147	518
Unigene10708_A	tetur06g00530	98.25	57	1	0	725	555	1	57	1e-24	109
Unigene10709_A	tetur10g01980	96.39	498	15	2	257	1741	208	704	0	949
Unigene10710_A	tetur10g01960	94.46	523	29	1	182	1750	193	708	0	969
Unigene10711_A	tetur10g02040	93.2	500	33	1	257	1753	332	831	0	931
Unigene10712_A	tetur10g02040	66.04	53	18	0	257	415	332	384	1e-14	74.3
Unigene10713_A	tetur21g02310	100	420	0	0	217	1476	27	446	0	857
Unigene10714_A	tetur21g02310	100	446	0	0	129	1466	1	446	0	909
Unigene10715_A	tetur01g03360	100	113	0	0	646	308	1	113	9e-63	236
Unigene10716_A	tetur32g01350	99.46	370	2	0	212	1321	1	370	0	766
Unigene10717_A	tetur02g06070	100	192	0	0	484	1059	1	192	2e-109	392
Unigene10718_A	tetur03g06500	100	90	0	0	506	237	1	90	1e-49	191
Unigene10719_A	tetur06g05570	91.17	657	58	1	2233	263	151	806	0	1229
Unigene10720_A	tetur06g05570	95.88	656	27	0	2230	263	151	806	0	1301
Unigene10721_A	tetur04g01610	95.05	101	1	1	623	333	104	204	1e-49	191
Unigene10722_A	tetur43g00580	89.35	216	23	1	95	742	1	214	1e-102	368
Unigene10723_A	tetur58g00090	64.22	218	77	1	95	745	1	218	1e-78	288
Unigene10724_A	tetur08g02760	97.59	166	4	0	96	593	1	166	2e-98	353
Unigene10725_A	tetur08g02860	99.46	734	4	0	1348	3549	1	734	0	1472
Unigene10726_A	tetur08g02860	98.77	731	9	0	206	2398	4	734	0	1452
Unigene10727_A	tetur14g03740	100	320	0	0	127	1086	1	320	0	675
Unigene10728_A	tetur25g00040	99.07	321	3	0	964	2	1	321	0	629
Unigene10729_A	tetur20g02000	100	76	0	0	411	184	1	76	3e-39	157
Unigene10730_A	tetur16g02370	100	51	0	0	255	103	1	51	9e-23	101
Unigene10731_A	tetur16g02370	100	71	0	0	213	1	1	71	5e-37	148
Unigene10732_A	tetur06g05150	94.09	2064	10	4	6597	742	1	2064	0	3732
Unigene10733_A	tetur06g05150	93.17	2064	29	4	6597	742	1	2064	0	3699
Unigene10734_A	tetur06g05150	97.62	839	20	0	3258	742	1226	2064	0	1551
Unigene10735_A	tetur06g05150	99.88	839	1	0	3258	742	1226	2064	0	1585
Unigene10736_A	tetur17g02710	97.02	302	9	0	1295	390	1	302	2e-163	571
Unigene10737_A	tetur25g00400	96.02	1330	53	2	5177	1188	1	1311	0	2610
Unigene10738_A	tetur09g05410	100	515	0	0	1766	222	1	515	0	1069
Unigene10739_A	tetur08g06250	99	201	2	0	1190	588	1	201	8e-114	406
Unigene10740_A	tetur06g01370	99.22	511	4	0	1829	297	1	511	0	1018
Unigene10741_A	tetur06g01370	74.03	77	20	1	1065	835	1	75	9e-26	114
Unigene10742_A	tetur02g10540	99.46	373	2	0	1611	493	281	653	0	807
Unigene10743_A	tetur02g10540	99.47	379	2	0	1199	63	281	659	0	820
Unigene10744_A	tetur02g10540	97.47	158	4	0	587	114	281	438	6e-92	332
Unigene10745_A	tetur08g01330	98.91	275	3	1	826	2	1	274	1e-152	535
Unigene10746_A	tetur08g01330	98.27	173	3	0	520	2	102	274	6e-94	339
Unigene10747_A	tetur28g01030	76.05	167	36	3	489	1	733	897	2e-62	233
Unigene10748_A	tetur39g00530	94.83	58	3	0	221	394	1	58	2e-26	115
Unigene10749_A	tetur02g01760	58.82	34	14	0	325	224	1	34	8e-06	45.1
Unigene1074_A	tetur17g00160	97.96	98	2	0	2	295	348	445	3e-51	195
Unigene10750_A	tetur08g05310	99.4	336	2	0	1110	103	1	336	0	712
Unigene10751_A	tetur174g00050	99.49	198	1	0	135	728	1	198	1e-116	415
Unigene10752_A	tetur04g05930	97.76	134	3	0	532	131	1	134	1e-72	268
Unigene10753_A	tetur03g08360	100	69	0	0	378	172	1	69	3e-34	140
Unigene10754_A	tetur15g01410	96.3	162	6	0	57	542	1	162	6e-89	322
Unigene10755_A	tetur02g11980	98.65	74	1	0	211	432	1	74	3e-41	163
Unigene10756_A	tetur02g00430	49.41	338	109	8	312	1139	40	376	5e-78	288
Unigene10757_A	tetur12g03960	90.88	603	54	3	1848	43	1	553	0	1049
Unigene10758_A	tetur12g03960	95.31	576	26	2	1767	43	1	553	0	1065
Unigene10759_A	tetur22g00710	95.33	107	5	0	154	474	1	107	9e-54	205
Unigene10760_A	tetur31g00280	99.17	363	3	0	255	1343	1	363	0	739
Unigene10761_A	tetur13g04090	98.95	95	1	0	363	79	1	95	5e-58	218
Unigene10762_A	tetur01g03240	99.1	221	2	0	46	708	1	221	6e-130	459
Unigene10763_A	tetur01g03240	98.94	189	2	0	127	693	33	221	4e-112	400
Unigene10764_A	tetur01g03240	94.97	199	10	0	49	645	23	221	2e-112	401
Unigene10765_A	tetur04g08180	99.01	609	6	0	1	1827	80	688	0	1242
Unigene10766_A	tetur08g00680	99.71	345	1	0	1087	53	1	345	0	671
Unigene10767_A	tetur14g02740	96.13	181	7	0	127	669	1	181	1e-99	358
Unigene10768_A	tetur14g01640	99.55	221	1	0	3032	2370	1	221	4e-131	465
Unigene10769_A	tetur14g01640	99.55	221	1	0	2957	2295	1	221	4e-131	465
Unigene10770_A	tetur07g05350	97.38	1296	34	1	2	3889	97	1360	0	2482
Unigene10771_A	tetur07g05350	95.74	774	33	1	2	2323	97	838	0	1454
Unigene10772_A	tetur07g05350	95.74	774	33	1	2	2323	97	838	0	1454
Unigene10773_A	tetur01g10170	98.14	483	9	0	40	1488	1	483	0	998
Unigene10774_A	tetur42g00210	100	61	0	0	684	866	10	70	2e-30	128
Unigene10775_A	tetur14g01750	98.6	214	3	0	3170	2529	937	1150	1e-119	427
Unigene10776_A	tetur03g08590	99.48	192	1	0	578	3	1	192	4e-106	379
Unigene10777_A	tetur22g02560	99.58	475	2	0	2976	1552	1	475	0	981
Unigene10778_A	tetur22g02510	98.63	947	13	1	2842	2	160	1101	0	1876
Unigene10779_A	tetur32g00530	69.61	283	86	0	249	1097	1	283	7e-121	429
Unigene1077_A	tetur02g04420	100	32	0	0	269	174	5	36	3e-12	66.6
Unigene10780_A	tetur05g08150	99.21	127	1	0	833	453	280	406	9e-68	252
Unigene10781_A	tetur15g02410	98.89	451	5	0	1053	2405	1	451	0	911
Unigene10782_A	tetur15g02410	98.89	451	5	0	1020	2372	1	451	0	911
Unigene10783_A	tetur15g02410	98.89	451	5	0	483	1835	1	451	0	911
Unigene10784_A	tetur11g04330	98.39	560	9	0	106	1785	1	560	0	1094
Unigene10785_A	tetur11g04330	98.39	560	9	0	97	1776	1	560	0	1094
Unigene10786_A	tetur07g07520	100	356	0	0	283	1350	1	356	0	707
Unigene10788_A	tetur04g07300	99.78	458	1	0	2010	637	1	458	0	941
Unigene10789_A	tetur04g01150	100	154	0	0	592	131	1	154	4e-88	320
Unigene1078_A	tetur13g01400	99.57	470	2	0	1411	2	1	470	0	950
Unigene10790_A	tetur09g02080	99.8	497	1	0	1664	174	1	497	0	1018
Unigene10791_A	tetur04g09040	99.47	565	3	0	1841	147	1	565	0	1170
Unigene10792_A	tetur19g00980	91.51	518	44	1	2702	1149	1	513	0	932
Unigene10793_A	tetur04g09040	83.12	231	35	1	688	8	1	231	5e-107	384
Unigene10794_A	tetur19g00980	98.64	516	7	1	1549	2	1	515	0	1031
Unigene10795_A	tetur23g00490	100	67	0	0	253	53	1	67	3e-32	132
Unigene10796_A	tetur09g01670	89.29	635	68	4	2666	762	1	591	0	1103
Unigene10797_A	tetur25g00250	98.98	293	3	0	1132	254	1	293	2e-168	587
Unigene10798_A	tetur07g03900	100	94	0	0	564	283	2307	2400	5e-51	196
Unigene10799_A	tetur08g03220	100	213	0	0	132	770	1	213	9e-114	405
Unigene10800_A	tetur04g00770	92.42	198	12	1	113	697	1	198	1e-104	374
Unigene10801_A	tetur32g00050	82.39	159	28	0	113	589	1	159	2e-76	280
Unigene10802_A	tetur32g00050	95.6	159	7	0	113	589	1	159	8e-92	331
Unigene10803_A	tetur32g02287	91.04	67	6	0	113	313	1	67	4e-32	131
Unigene10804_A	tetur33g00190	99.08	109	1	0	104	430	1	109	3e-59	223
Unigene10805_A	tetur06g05850	99.38	324	2	0	1090	119	1	324	0	663
Unigene10806_A	tetur33g00450	100	64	0	0	311	502	1	64	4e-33	137
Unigene10807_A	tetur30g00180	97.52	121	3	1	3	365	232	350	4e-70	259
Unigene10808_A	tetur07g07440	100	112	0	0	1007	672	146	257	1e-59	226
Unigene10809_A	tetur01g10610	100	271	0	0	136	948	1	271	1e-161	565
Unigene10810_A	tetur08g00730	53.79	132	23	3	352	71	575	706	4e-28	118
Unigene10811_A	tetur01g11740	97.65	341	8	1	40	1062	1	334	0	649
Unigene10812_A	tetur14g02650	85.69	496	15	3	1536	217	1	496	0	828
Unigene10813_A	tetur06g04450	91.74	218	2	2	117	722	1	218	1e-117	418
Unigene10814_A	tetur09g05740	87.93	439	49	2	1441	137	1	439	0	764
Unigene10815_A	tetur01g11320	96.09	588	23	0	149	1912	1	588	0	1149
Unigene10816_A	tetur01g11320	96.09	588	23	0	143	1906	1	588	0	1149
Unigene10817_A	tetur19g00760	98.33	240	4	0	118	837	1	240	5e-133	469
Unigene10818_A	tetur07g00320	89.69	97	6	1	444	722	1	97	5e-48	187
Unigene10819_A	tetur191g00010	100	160	0	0	585	106	1	160	7e-91	328
Unigene10820_A	tetur01g14360	99.6	249	1	0	798	52	1	249	4e-139	489
Unigene10821_A	tetur21g00570	99.32	295	2	0	54	938	1	295	1e-166	581
Unigene10822_A	tetur32g00410	97.92	289	6	0	179	1045	1	289	3e-160	561
Unigene10823_A	tetur05g00990	99.28	418	3	0	1355	102	1	418	0	839
Unigene10824_A	tetur22g00050	100	427	0	0	2080	800	1	427	0	869
Unigene10825_A	tetur29g01230	96.74	521	17	0	112	1674	1	521	0	1048
Unigene10826_A	tetur08g05730	100	508	0	0	961	2484	1	508	0	1018
Unigene10827_A	tetur08g05730	100	508	0	0	747	2270	1	508	0	1018
Unigene10828_A	tetur08g02340	98.35	1271	20	1	4352	543	1	1271	0	2428
Unigene10830_A	tetur03g08530	100	433	0	0	1379	81	1	433	0	862
Unigene10831_A	tetur28g01760	89.86	296	29	1	1101	217	154	449	9e-154	538
Unigene10832_A	tetur28g01760	97.3	296	8	0	952	65	154	449	4e-167	582
Unigene10833_A	tetur15g02720	90.24	82	8	0	249	494	5	86	2e-37	150
Unigene10834_A	tetur01g16200	90.93	551	50	1	3126	1474	1	550	0	994
Unigene10835_A	tetur01g16200	90.56	551	52	1	3058	1406	1	550	0	993
Unigene10836_A	tetur01g16200	90.93	551	50	1	2730	1078	1	550	0	994
Unigene10837_A	tetur01g16200	90.56	551	52	1	2662	1010	1	550	0	993
Unigene10838_A	tetur01g16190	95.16	372	18	0	79	1194	2	373	0	714
Unigene10839_A	tetur01g16543	80.64	346	67	3	2048	1011	1	312	3e-156	548
Unigene1083_A	tetur15g01680	91.84	49	4	0	2	148	516	564	1e-28	100
Unigene10840_A	tetur20g00260	88.71	186	21	2	74	631	1	165	3e-100	295
Unigene10841_A	tetur20g00260	99.4	166	1	1	74	571	1	165	8e-104	307
Unigene10842_A	tetur20g00260	90.79	228	21	2	74	757	1	207	1e-105	379
Unigene10843_A	tetur20g00260	99.52	208	1	1	74	697	1	207	3e-109	391
Unigene10844_A	tetur26g00630	97.53	973	24	1	88	3006	9	980	0	2015
Unigene10845_A	tetur26g00630	94.36	319	18	1	88	1044	9	326	0	678
Unigene10846_A	tetur26g00630	91.24	217	19	1	88	738	9	224	4e-125	443
Unigene10847_A	tetur26g00600	88.14	59	7	0	1	177	607	665	1e-25	111
Unigene10849_A	tetur19g00740	98.66	299	4	0	955	59	1	299	6e-176	612
Unigene1084_A	tetur08g06130	97.39	153	4	0	1	459	128	280	8e-87	315
Unigene10850_A	tetur08g02490	98.92	465	5	0	1456	62	1	465	0	937
Unigene10851_A	tetur05g00910	100	318	0	0	154	1107	1	318	1e-180	628
Unigene10852_A	tetur05g00910	99.37	318	2	0	142	1095	1	318	3e-179	623
Unigene10853_A	tetur05g00900	100	75	0	0	1	225	244	318	2e-38	152
Unigene10854_A	tetur01g12910	48.82	211	68	4	539	27	238	443	3e-41	163
Unigene10855_A	tetur01g12770	82.84	338	52	2	1048	53	72	409	8e-168	585
Unigene10856_A	tetur26g00300	98.77	244	3	0	963	232	1	244	1e-132	468
Unigene10857_A	tetur01g01800	98.49	199	3	0	70	666	1	199	5e-117	417
Unigene10858_A	tetur01g01800	99.12	113	1	0	251	589	87	199	3e-65	245
Unigene10859_A	tetur08g00200	99.71	348	1	0	162	1205	1	348	0	714
Unigene1085_A	tetur23g02452	99.38	161	1	0	484	2	568	728	5e-89	322
Unigene10860_A	tetur02g05980	94.63	428	23	1	40	1323	1	408	0	796
Unigene10861_A	tetur02g05980	99.51	408	2	0	40	1263	1	408	0	811
Unigene10862_A	tetur32g01310	99.25	134	1	0	863	462	1	134	3e-71	264
Unigene10863_A	tetur06g00860	100	394	0	0	108	1289	1	394	0	789
Unigene10864_A	tetur14g01410	100	495	0	0	1486	2	62	556	0	1041
Unigene10865_A	tetur14g01410	100	555	0	0	1666	2	2	556	0	1161
Unigene10866_A	tetur17g01500	99.74	385	1	0	250	1404	1	385	0	780
Unigene10867_A	tetur16g02230	97.49	279	7	0	1134	298	30	308	2e-157	551
Unigene10868_A	tetur07g00160	97.26	73	2	0	2	220	1044	1116	4e-33	135
Unigene10869_A	tetur07g00160	95.77	71	3	0	1	213	1660	1730	5e-32	131
Unigene1086_A	tetur03g01500	99.34	151	1	0	42	494	1	151	3e-86	312
Unigene10870_A	tetur238g00010	75.66	152	37	2	527	72	93	239	2e-58	220
Unigene10871_A	tetur08g06540	98.89	90	1	0	379	110	1	90	3e-48	186
Unigene10872_A	tetur07g01590	100	162	0	0	571	86	1	162	2e-92	333
Unigene10873_A	tetur20g00200	89.97	379	8	2	108	1154	1	379	0	652
Unigene10874_A	tetur30g02220	100	307	0	0	1057	137	1	307	0	642
Unigene10875_A	tetur08g06560	97.55	449	4	1	1508	183	1	449	0	868
Unigene10876_A	tetur14g01920	100	159	0	0	174	650	1	159	3e-93	337
Unigene10877_A	tetur04g09160	99.26	136	1	0	152	559	1	136	7e-78	287
Unigene10878_A	tetur17g03570	84.02	363	58	1	1485	397	16	376	0	635
Unigene10879_A	tetur17g03570	99.73	376	1	0	1524	397	1	376	0	774
Unigene10880_A	tetur17g03570	99.73	376	1	0	1524	397	1	376	0	774
Unigene10881_A	tetur13g04330	100	370	0	0	1110	1	1	370	0	765
Unigene10882_A	tetur13g04330	82.93	334	55	1	996	1	37	370	8e-165	576
Unigene10883_A	tetur13g04330	82.93	334	55	1	996	1	37	370	8e-165	576
Unigene10884_A	tetur13g04330	77.42	372	79	5	1101	1	9	370	4e-163	570
Unigene10885_A	tetur08g05020	94.88	332	17	0	74	1069	1	332	0	674
Unigene10886_A	tetur08g05020	96.39	332	12	0	74	1069	1	332	0	681
Unigene10887_A	tetur13g03300	98.54	137	2	0	57	467	1	137	7e-76	278
Unigene10888_A	tetur08g05840	64.41	118	42	1	417	64	1	100	2e-36	150
Unigene10889_A	tetur04g03050	99.54	436	2	0	79	1386	1	436	0	916
Unigene1088_A	tetur09g02400	90.62	160	15	0	657	178	327	486	3e-76	280
Unigene10890_A	tetur11g00700	92.36	288	22	0	141	1004	1	288	2e-155	544
Unigene10891_A	tetur04g04860	100	91	0	0	496	224	1	91	3e-45	177
Unigene10892_A	tetur07g06020	97.51	402	8	2	338	1537	1	402	0	826
Unigene10893_A	tetur60g00070	100	88	0	0	375	638	1	88	4e-53	204
Unigene10894_A	tetur01g14610	100	173	0	0	377	895	1	173	3e-99	358
Unigene10895_A	tetur09g02210	100	147	0	0	639	199	1	147	4e-79	290
Unigene10896_A	tetur23g00380	98.31	236	4	0	3	710	1202	1437	5e-128	452
Unigene10897_A	tetur23g00380	96.89	161	5	0	3	485	1048	1208	2e-80	293
Unigene10898_A	tetur23g00380	87.04	162	16	1	3	473	1202	1363	3e-72	266
Unigene10899_A	tetur24g01240	96.03	1387	54	2	225	4382	1	1362	0	2645
Unigene1089_A	tetur14g01210	74.58	177	38	3	1	510	198	370	1e-69	258
Unigene108_A	tetur18g03660	91.25	160	2	1	39	482	1	160	8e-81	295
Unigene10900_A	tetur01g07290	98.89	809	9	0	2601	175	23	831	0	1617
Unigene10901_A	tetur01g09780	97.15	316	9	0	3	950	177	492	0	657
Unigene10902_A	tetur21g00790	100	236	0	0	161	868	1	236	5e-138	486
Unigene10903_A	tetur03g08590	100	71	0	0	2	214	195	265	2e-37	151
Unigene10904_A	tetur10g01170	99.88	850	1	0	39	2588	1	850	0	1693
Unigene10905_A	tetur01g00940	97.24	254	7	0	892	131	1	254	3e-133	470
Unigene10906_A	tetur02g01030	99.03	103	1	0	375	67	1	103	7e-56	212
Unigene1090_A	tetur26g00740	51.8	139	67	1	426	10	105	241	1e-38	154
Unigene10911_A	tetur36g01340	99.9	1013	1	0	182	3220	1	1013	0	2021
Unigene10912_A	tetur05g06860	99.49	396	2	0	68	1255	1	396	0	791
Unigene10913_A	tetur06g03380	77.02	161	37	0	625	143	10	170	5e-67	250
Unigene10914_A	tetur13g04330	100	107	0	0	1	321	365	471	2e-60	229
Unigene10915_A	tetur13g03860	100	542	0	0	1853	228	1	542	0	1062
Unigene10916_A	tetur10g01200	97.54	771	19	0	2485	173	1	771	0	1496
Unigene10917_A	tetur38g00140	97.95	635	13	1	3	1907	419	1050	0	1236
Unigene10918_A	tetur06g03890	92.85	1063	71	3	4087	914	432	1445	0	1845
Unigene10919_A	tetur06g03890	91.33	888	72	3	3253	605	432	1270	0	1510
Unigene1091_A	tetur16g03100	98.63	73	1	0	1	219	542	614	9e-37	147
Unigene10920_A	tetur06g03890	99.46	186	1	0	1471	914	1260	1445	1e-98	356
Unigene10921_A	tetur21g01570	93.98	133	4	2	792	406	35	167	2e-71	264
Unigene10922_A	tetur30g01510	98.39	1179	19	2	5652	2116	21	1194	0	2247
Unigene10923_A	tetur30g01510	98.13	1179	17	3	4469	948	21	1194	0	2242
Unigene10924_A	tetur37g00480	76.57	397	78	5	3654	2509	1	388	5e-171	598
Unigene10925_A	tetur37g00480	76.57	397	78	5	2471	1326	1	388	3e-171	598
Unigene10926_A	tetur07g03460	98.9	182	2	0	157	702	1	182	8e-104	372
Unigene10927_A	tetur32g02090	99.28	138	1	1	2	415	64	200	2e-74	274
Unigene10928_A	tetur19g02010	100	200	0	0	97	696	1	200	3e-113	403
Unigene10929_A	tetur05g05420	99.46	735	4	1	2571	367	562	1295	0	1471
Unigene1092_A	tetur05g07940	97.18	71	2	0	387	175	1	71	2e-36	148
Unigene10930_A	tetur02g03500	90.58	881	79	2	4875	2245	1	867	0	1524
Unigene10931_A	tetur05g05420	99.92	1296	1	1	4254	367	1	1295	0	2627
Unigene10932_A	tetur05g05420	99.46	735	4	1	2571	367	562	1295	0	1471
Unigene10933_A	tetur02g03500	89.88	326	32	1	1082	108	499	824	1e-165	580
Unigene10934_A	tetur02g03500	96	824	32	1	2576	108	1	824	0	1536
Unigene10935_A	tetur12g03850	93.59	234	12	1	1385	693	15	248	9e-122	433
Unigene10936_A	tetur05g05420	99.48	575	3	0	1955	231	1	575	0	1179
Unigene10937_A	tetur05g05420	100	573	0	0	1949	231	1	573	0	1181
Unigene10938_A	tetur02g03500	97.9	524	8	1	1564	2	1	524	0	981
Unigene10939_A	tetur05g04400	96.35	137	5	0	512	102	205	341	3e-73	269
Unigene10940_A	tetur05g05600	86.58	365	44	3	1204	125	1	364	6e-179	622
Unigene10941_A	tetur05g01730	95.13	226	11	0	765	88	1	226	6e-119	422
Unigene10943_A	tetur19g00580	100	275	0	0	990	166	1	275	1e-150	528
Unigene10944_A	tetur20g01410	90.83	120	11	0	87	446	1	120	5e-57	216
Unigene10945_A	tetur20g01410	83.33	120	20	0	79	438	1	120	2e-52	201
Unigene10946_A	tetur07g00080	94.75	571	30	2	116	1828	1	559	0	1103
Unigene10947_A	tetur02g00740	99.68	620	2	0	403	2262	1	620	0	1268
Unigene10948_A	tetur02g00740	99.68	620	2	0	349	2208	1	620	0	1268
Unigene10949_A	tetur36g01010	99.81	516	1	0	229	1776	1	516	0	1023
Unigene10950_A	tetur36g01010	99.81	516	1	0	113	1660	1	516	0	1023
Unigene10951_A	tetur01g14030	99.66	298	1	0	1107	214	1	298	1e-162	568
Unigene10952_A	tetur14g00600	100	221	0	0	807	145	1	221	7e-133	469
Unigene10953_A	tetur02g03990	99.28	419	3	0	164	1420	1	419	0	848
Unigene10954_A	tetur03g08470	86.36	44	6	1	172	303	1	43	6e-14	72
Unigene10955_A	tetur09g00680	99.81	1048	2	0	86	3229	1	1048	0	2100
Unigene10956_A	tetur01g03420	100	46	0	0	2	139	379	424	1e-22	100
Unigene10957_A	tetur15g00460	99.58	471	2	0	435	1847	1	471	0	922
Unigene10958_A	tetur03g04010	99.89	877	1	0	357	2987	1	877	0	1661
Unigene10959_A	tetur19g02980	98.9	91	1	0	273	1	1	91	5e-53	201
Unigene1095_A	tetur02g01950	100	204	0	0	3	614	62	265	8e-123	434
Unigene10960_A	tetur01g09110	99.13	115	1	0	428	84	1	115	8e-60	226
Unigene10961_A	tetur37g00130	99.73	371	1	0	1242	130	1	371	0	737
Unigene10962_A	tetur01g11830	93.9	82	5	0	105	350	1	82	7e-40	158
Unigene10963_A	tetur01g11840	73.17	82	15	1	105	329	1	82	1e-28	120
Unigene10964_A	tetur23g00960	97.99	149	3	0	133	579	1	149	3e-81	296
Unigene10965_A	tetur20g02710	100	569	0	0	116	1822	1	569	0	1162
Unigene10966_A	tetur11g04490	99.65	570	2	0	1959	3668	1	570	0	1140
Unigene10967_A	tetur11g04490	99.65	570	2	0	1883	3592	1	570	0	1140
Unigene10968_A	tetur11g04490	99.65	570	2	0	1781	3490	1	570	0	1140
Unigene10969_A	tetur11g04490	99.65	570	2	0	1705	3414	1	570	0	1140
Unigene1096_A	tetur01g13860	97.41	270	7	1	3	812	37	303	2e-160	560
Unigene10970_A	tetur11g04490	99.65	570	2	0	1631	3340	1	570	0	1140
Unigene10971_A	tetur11g04490	99.65	570	2	0	1555	3264	1	570	0	1140
Unigene10972_A	tetur11g04490	99.65	570	2	0	1453	3162	1	570	0	1140
Unigene10973_A	tetur11g04490	99.65	570	2	0	1377	3086	1	570	0	1140
Unigene10974_A	tetur07g01050	97.57	411	10	0	1302	70	134	544	0	803
Unigene10975_A	tetur95g00040	97.55	367	9	0	111	1211	1	367	0	730
Unigene10976_A	tetur30g00180	100	78	0	0	234	1	160	237	2e-40	159
Unigene10977_A	tetur08g05220	26.53	196	144	3	584	1171	8	190	6e-17	85.1
Unigene10978_A	tetur24g01490	100	99	0	0	229	525	1	99	1e-51	199
Unigene10979_A	tetur06g03070	86.83	167	21	1	1	498	5	171	5e-81	296
Unigene10980_A	tetur03g05970	100	498	0	0	2083	590	1	498	0	999
Unigene10981_A	tetur02g02110	99.47	188	0	1	306	866	1	188	6e-103	370
Unigene10982_A	tetur01g09650	95.86	628	10	2	161	1996	1	625	0	1183
Unigene10983_A	tetur01g09650	95.86	628	10	2	139	1974	1	625	0	1183
Unigene10984_A	tetur08g03290	100	113	0	0	529	191	1	113	6e-60	226
Unigene10985_A	tetur05g06960	98.88	538	6	0	133	1746	1	538	0	1112
Unigene10986_A	tetur15g03340	100	633	0	0	2019	121	4	636	0	1318
Unigene10987_A	tetur26g02760	87.5	168	15	2	676	191	1	164	1e-82	301
Unigene10988_A	tetur10g04260	99	897	9	1	2805	115	568	1463	0	1752
Unigene10989_A	tetur03g03960	99.65	282	1	0	1142	297	1	282	1e-164	575
Unigene1098_A	tetur22g02330	96.88	160	3	1	766	293	73	232	8e-83	302
Unigene10990_A	tetur03g04070	99.65	282	1	0	1026	181	1	282	9e-163	568
Unigene10991_A	tetur02g10090	99.62	532	2	0	881	2476	1	532	0	1058
Unigene10992_A	tetur02g10090	99.64	552	2	0	881	2536	1	552	0	1101
Unigene10993_A	tetur04g05260	99.84	645	1	0	170	2104	1	645	0	1296
Unigene10994_A	tetur01g03060	99.69	319	1	0	171	1127	1	319	0	642
Unigene10995_A	tetur26g02350	99.43	176	1	0	671	144	1	176	4e-110	393
Unigene10996_A	tetur43g00240	99.79	942	2	0	143	2968	1	942	0	1844
Unigene10997_A	tetur04g07680	100	116	0	0	67	414	1	116	7e-64	238
Unigene10998_A	tetur01g03990	99.63	1076	2	2	340	3561	1	1076	0	2158
Unigene10999_A	tetur01g03990	99.37	479	2	1	340	1773	1	479	0	943
Unigene1099_A	tetur22g02330	96.75	154	3	1	748	293	73	226	2e-79	290
Unigene109_A	tetur08g06630	93.75	48	3	0	342	199	1	48	1e-20	95.9
Unigene11001_A	tetur17g02020	99.02	204	2	0	724	113	1	204	6e-116	412
Unigene11002_A	tetur07g02860	97.32	336	9	0	1326	319	1	336	0	649
Unigene11003_A	tetur109g00020	97.17	212	6	0	828	193	1	212	5e-115	410
Unigene11004_A	tetur109g00020	97.17	212	6	0	828	193	1	212	5e-115	410
Unigene11005_A	tetur148g00030	77.17	184	41	1	690	142	1	184	6e-83	302
Unigene11006_A	tetur130g00030	99.66	298	1	0	1650	757	1	298	2e-170	595
Unigene11007_A	tetur130g00030	99.66	298	1	0	1246	353	1	298	1e-170	595
Unigene11008_A	tetur16g00320	99.36	470	3	0	1474	65	1	470	0	902
Unigene11009_A	tetur21g00060	97.85	186	4	0	766	209	1	186	6e-110	392
Unigene1100_A	tetur02g14040	43.17	139	79	1	706	290	1	135	4e-22	100
Unigene11010_A	tetur05g00810	31.54	130	89	1	474	85	2	119	2e-12	69.3
Unigene11011_A	tetur11g04400	98.54	410	6	0	1430	201	1	410	0	801
Unigene11012_A	tetur10g03720	98.64	514	7	0	85	1626	60	573	0	1000
Unigene11013_A	tetur10g03720	98.07	519	10	0	60	1616	55	573	0	1001
Unigene11014_A	tetur27g01390	64.06	64	23	1	443	634	129	190	3e-15	79.3
Unigene11015_A	tetur01g15220	99.72	358	0	1	108	1178	1	358	0	719
Unigene11016_A	tetur23g01980	100	408	0	0	232	1455	7	414	0	860
Unigene11017_A	tetur23g01980	100	414	0	0	69	1310	1	414	0	870
Unigene11018_A	tetur08g02660	98.93	281	3	0	69	911	1	281	8e-162	565
Unigene11020_A	tetur34g00700	98.75	718	9	0	2589	436	1	718	0	1437
Unigene11021_A	tetur03g03950	99.02	409	4	0	99	1325	1	409	0	815
Unigene11022_A	tetur09g04920	84.46	193	30	0	739	161	1	193	1e-94	341
Unigene11023_A	tetur03g02300	98.42	190	3	0	571	2	1	190	1e-105	378
Unigene11024_A	tetur43g00190	98.65	517	5	2	1893	349	1	517	0	984
Unigene11025_A	tetur13g01510	100	278	0	0	125	958	1	278	5e-165	576
Unigene11026_A	tetur11g02570	97.77	269	4	1	321	1121	1	269	8e-150	526
Unigene11028_A	tetur01g03940	96.52	115	0	1	96	428	1	115	2e-66	246
Unigene11029_A	tetur23g02030	98.67	528	7	0	1440	3023	1	528	0	1025
Unigene11030_A	tetur03g05570	96.22	450	17	0	1359	10	1	450	0	886
Unigene11031_A	tetur03g05560	96.8	125	4	0	478	104	1	125	5e-66	246
Unigene11033_A	tetur02g13690	100	217	0	0	137	787	1	217	2e-127	451
Unigene11034_A	tetur02g13690	100	59	0	0	467	643	159	217	1e-28	122
Unigene11035_A	tetur02g03790	99.43	348	2	0	1236	193	1	348	0	711
Unigene11036_A	tetur07g02820	98.94	284	3	0	916	65	1	284	2e-161	564
Unigene11037_A	tetur01g05940	99.61	766	3	0	2657	360	1	766	0	1521
Unigene11038_A	tetur01g05940	99.48	766	4	0	2615	318	1	766	0	1519
Unigene11039_A	tetur13g03690	97.64	423	9	1	3	1268	3	425	0	825
Unigene1103_A	tetur13g03650	100	49	0	0	434	580	1	49	6e-22	100
Unigene11040_A	tetur26g02150	99.06	636	6	0	131	2038	1	636	0	1316
Unigene11041_A	tetur32g00170	100	182	0	0	629	84	1	182	8e-102	365
Unigene11042_A	tetur09g02070	99.65	578	2	0	1734	1	1	578	0	1142
Unigene11043_A	tetur32g00630	99.64	277	1	0	184	1014	2	278	1e-159	558
Unigene11044_A	tetur32g00630	99.64	278	1	0	65	898	1	278	3e-160	560
Unigene11045_A	tetur14g02470	99.04	416	4	0	190	1437	1	416	0	846
Unigene11046_A	tetur01g06610	94.49	254	14	0	1	762	194	447	1e-139	491
Unigene11047_A	tetur32g02327	98.93	280	3	0	994	155	1	280	7e-159	555
Unigene11048_A	tetur31g00340	98.26	115	2	0	487	143	1	115	1e-65	244
Unigene11049_A	tetur04g06430	92.31	143	11	0	167	595	1	143	1e-75	278
Unigene11050_A	tetur02g05310	92.41	79	6	0	257	21	1	79	2e-42	166
Unigene11051_A	tetur03g02300	97.87	235	4	1	1	702	181	415	4e-117	416
Unigene11052_A	tetur02g09530	48.84	86	28	5	211	2	12	97	2e-09	56.6
Unigene11054_A	tetur17g03630	99.79	482	1	0	158	1603	1	482	0	990
Unigene11055_A	tetur17g00770	98.2	388	7	1	2	1165	10	395	0	788
Unigene11056_A	tetur18g03010	55.38	251	112	0	1424	672	1	251	9e-87	317
Unigene11057_A	tetur01g08590	94.91	432	21	2	1781	489	1	429	0	814
Unigene11058_A	tetur01g14310	67.97	256	82	5	1109	342	1	241	4e-89	324
Unigene11059_A	tetur11g04410	100	281	0	0	3	845	76	356	9e-165	575
Unigene11060_A	tetur03g03130	99.33	149	1	0	87	533	1	149	1e-83	305
Unigene11061_A	tetur15g01920	100	216	0	0	1144	497	1	216	1e-121	432
Unigene11062_A	tetur03g00500	99.21	888	7	0	2780	117	16	903	0	1746
Unigene11063_A	tetur38g00350	96	250	10	0	875	126	1	250	1e-138	488
Unigene11064_A	tetur38g00350	98.41	251	4	0	836	84	1	251	1e-142	501
Unigene11065_A	tetur10g01120	100	616	0	0	1850	3	1094	1709	0	1196
Unigene11066_A	tetur21g00320	98.24	170	3	0	512	3	1	170	2e-95	344
Unigene11067_A	tetur03g02860	77.55	49	10	1	254	111	380	428	2e-14	72.8
Unigene11068_A	tetur10g01970	97.69	173	4	0	1	519	128	300	2e-95	344
Unigene11069_A	tetur10g01970	95.97	124	5	0	84	455	177	300	6e-67	249
Unigene1106_A	tetur09g04060	90	20	2	0	598	539	12	31	2e-06	39.7
Unigene11070_A	tetur30g02080	94.61	297	16	0	891	1	1	297	8e-161	561
Unigene11071_A	tetur22g01740	98.98	98	1	0	295	2	1	98	3e-51	197
Unigene11072_A	tetur22g01740	98.98	98	1	0	295	2	1	98	3e-51	197
Unigene11073_A	tetur22g01740	98.98	98	1	0	295	2	1	98	3e-51	197
Unigene11074_A	tetur22g01740	98.98	98	1	0	295	2	1	98	3e-51	197
Unigene11075_A	tetur32g01300	100	384	0	0	3	1154	206	589	0	788
Unigene11076_A	tetur10g04130	99.71	342	1	0	2	1027	145	486	0	711
Unigene11077_A	tetur15g03720	99.64	274	1	0	913	92	1	274	2e-157	550
Unigene11082_A	tetur05g03450	98.53	204	3	0	158	769	1	204	9e-116	412
Unigene11083_A	tetur16g01200	93.54	975	61	2	3047	129	29	958	0	1754
Unigene11084_A	tetur16g01200	98.06	930	16	1	2912	129	29	958	0	1776
Unigene11085_A	tetur05g07420	82.44	131	23	0	132	524	64	194	2e-75	223
Unigene11086_A	tetur16g03470	87.67	73	6	1	65	274	1	73	1e-32	133
Unigene11087_A	tetur07g04670	99.69	326	1	0	71	1048	1	326	0	669
Unigene11089_A	tetur20g02300	99.69	325	1	0	6	980	1	325	0	667
Unigene11090_A	tetur19g03110	99.83	586	1	0	1759	2	224	809	0	1162
Unigene11091_A	tetur20g02630	96.05	152	6	0	3	458	10	161	6e-84	305
Unigene11092_A	tetur01g00760	97.06	34	1	0	886	785	143	176	5e-16	73.2
Unigene11093_A	tetur04g07130	35.78	204	90	8	88	576	2891	3089	4e-11	64.7
Unigene11094_A	tetur02g05190	98.46	389	6	0	1168	2	451	839	0	774
Unigene11095_A	tetur05g09319	92.67	150	11	1	2	451	312	460	8e-79	288
Unigene11096_A	tetur05g09319	73.58	53	14	1	1	159	410	460	8e-15	74.3
Unigene11097_A	tetur19g03240	98.66	224	3	0	2	673	135	358	1e-127	451
Unigene11099_A	tetur01g14400	99.79	476	1	0	75	1502	1	476	0	972
Unigene110_A	tetur17g01770	97.83	138	3	0	414	1	30	167	2e-74	273
Unigene11100_A	tetur12g02170	80.65	31	6	0	399	307	50	80	2e-06	47.8
Unigene11101_A	tetur08g00670	100	112	0	0	48	383	1	112	3e-59	223
Unigene11102_A	tetur06g06140	99.55	890	4	0	2672	3	213	1102	0	1757
Unigene11103_A	tetur10g02700	97.5	40	1	0	472	353	5	44	3e-17	84.3
Unigene11104_A	tetur04g02080	100	225	0	0	675	1	589	813	6e-135	475
Unigene11105_A	tetur04g02080	98.33	120	2	0	360	1	694	813	7e-65	241
Unigene11106_A	tetur28g00440	98.79	248	3	0	1	744	230	477	8e-142	498
Unigene11107_A	tetur19g00470	95.78	166	7	0	508	11	1	166	3e-90	326
Unigene11108_A	tetur04g01180	97.79	317	7	0	1029	79	447	763	6e-175	608
Unigene11109_A	tetur04g06750	99.68	309	1	0	3	929	356	664	0	639
Unigene1110_A	tetur05g09040	98.91	274	3	0	823	2	8	281	3e-163	569
Unigene11110_A	tetur07g07020	99.42	172	1	0	516	1	1	172	2e-94	340
Unigene11112_A	tetur02g04490	93.04	158	11	0	66	539	1	158	6e-81	296
Unigene11113_A	tetur26g01310	97.14	70	2	0	318	109	28	97	4e-40	159
Unigene11114_A	tetur02g06270	97.87	141	3	0	424	2	402	542	3e-81	295
Unigene11116_A	tetur16g01720	100	419	0	0	49	1305	1	419	0	852
Unigene11118_A	tetur05g06350	97.71	437	10	0	1457	147	16	452	0	873
Unigene11119_A	tetur01g05540	96.12	103	4	0	414	106	386	488	1e-53	204
Unigene1111_A	tetur04g08890	24.63	268	183	8	900	154	1927	2183	2e-08	55.8
Unigene11120_A	tetur04g03740	100	353	0	0	1169	111	232	584	0	729
Unigene11121_A	tetur07g02740	99.73	377	1	0	1	1131	325	701	0	778
Unigene11122_A	tetur23g00450	81.88	138	25	1	2	415	712	825	3e-61	229
Unigene11123_A	tetur09g03150	97.8	409	9	0	1248	22	1	409	0	810
Unigene11124_A	tetur02g15001	39.84	502	293	10	11	1489	18	507	4e-99	357
Unigene11125_A	tetur02g14901	40.7	457	262	9	2	1345	15	458	2e-87	318
Unigene11126_A	tetur02g12430	36.63	202	126	5	55	654	275	468	6e-23	103
Unigene11127_A	tetur02g15001	50	196	98	1	11	598	18	212	3e-55	210
Unigene11128_A	tetur02g15001	51.48	169	82	0	1	507	44	212	6e-47	182
Unigene11129_A	tetur03g05710	39.33	89	54	2	9	275	35	119	5e-11	61.6
Unigene1112_A	tetur01g09260	98.84	259	3	0	778	2	752	1010	2e-139	490
Unigene11130_A	tetur02g12360	52.73	55	26	1	55	219	274	327	2e-13	69.3
Unigene11131_A	tetur03g05720	38.24	68	42	1	9	212	9	75	2e-08	52.8
Unigene11132_A	tetur17g01010	100	147	0	0	2	442	619	765	6e-83	301
Unigene11133_A	tetur30g00590	88.89	207	22	2	2	619	13270	13472	4e-98	352
Unigene11136_A	tetur24g00350	90.27	401	39	1	2	1204	315	686	0	709
Unigene11137_A	tetur23g00760	75.52	192	47	2	25	600	1	189	4e-81	296
Unigene11138_A	tetur23g00760	90.32	155	15	1	25	489	1	153	5e-80	291
Unigene11139_A	tetur18g02760	98.08	208	4	0	626	3	1	208	7e-114	405
Unigene1113_A	tetur09g05650	96.08	561	22	1	1	1683	169	713	0	1065
Unigene11140_A	tetur02g03440	97.29	295	8	0	139	1023	1	295	2e-162	568
Unigene11141_A	tetur11g02540	94.62	372	20	1	161	1276	1	352	0	699
Unigene11142_A	tetur27g00790	96.79	218	7	0	18	671	1	218	5e-126	446
Unigene11145_A	tetur08g00450	99.6	249	1	0	70	816	1	249	9e-148	518
Unigene11147_A	tetur08g03980	99.31	144	1	0	25	456	1	144	5e-86	313
Unigene11149_A	tetur06g00290	96.75	431	14	0	1293	1	94	524	0	853
Unigene1114_A	tetur05g00120	32.8	186	116	3	6	536	414	597	3e-23	104
Unigene11150_A	tetur06g00290	94.22	467	27	0	1401	1	58	524	0	894
Unigene11151_A	tetur03g08390	87.7	187	23	2	607	47	129	311	2e-91	330
Unigene11152_A	tetur03g08390	84.32	185	29	1	601	47	129	311	4e-89	322
Unigene11153_A	tetur17g01650	99.72	720	2	0	2161	2	1	720	0	1475
Unigene11154_A	tetur03g09600	99.43	525	3	0	1585	11	1	525	0	1035
Unigene11157_A	tetur01g07410	99.34	152	1	0	26	481	74	225	4e-83	302
Unigene11159_A	tetur31g01190	95.64	298	12	1	53	943	1	298	2e-175	610
Unigene11160_A	tetur07g03020	98.95	287	3	0	340	1200	1	287	3e-164	573
Unigene11161_A	tetur06g04700	100	351	0	0	1054	2	1	351	0	708
Unigene11162_A	tetur10g03890	100	214	0	0	2	643	103	316	7e-129	455
Unigene11164_A	tetur32g00640	94.83	290	15	0	131	1000	1	290	2e-156	547
Unigene11165_A	tetur07g06860	100	796	0	0	2657	270	115	910	0	1601
Unigene11166_A	tetur28g00330	99.4	336	2	0	119	1126	6	341	0	666
Unigene11167_A	tetur02g13920	83.48	115	19	0	237	581	1	115	2e-50	195
Unigene11169_A	tetur15g02570	98.96	96	1	0	348	635	7	102	9e-51	196
Unigene11170_A	tetur06g06480	99.34	304	2	0	954	43	1	304	4e-176	613
Unigene11171_A	tetur04g05990	93.87	310	16	3	1014	94	144	447	7e-169	588
Unigene11172_A	tetur10g00360	100	541	0	0	411	2033	1	541	0	1095
Unigene11173_A	tetur11g02060	96.77	124	4	0	374	3	1	124	2e-69	256
Unigene11174_A	tetur03g04440	98.62	436	6	0	1	1308	3271	3706	0	897
Unigene11175_A	tetur03g04440	91.18	34	3	0	49	150	3673	3706	1e-12	67
Unigene11178_A	tetur05g07030	100	120	0	0	396	37	298	417	2e-62	232
Unigene11179_A	tetur05g06300	71.43	140	40	0	553	134	338	477	1e-53	204
Unigene11181_A	tetur46g00100	45.62	331	168	4	273	1229	133	461	2e-79	291
Unigene11182_A	tetur03g03920	99.81	514	1	0	1574	33	1	514	0	1072
Unigene11184_A	tetur11g01510	100	79	0	0	200	436	1	79	3e-44	173
Unigene11185_A	tetur29g01400	99.18	243	2	0	67	795	1	243	4e-137	483
Unigene11187_A	tetur07g01950	98.64	1105	12	1	14	3319	9	1113	0	2246
Unigene11188_A	tetur27g00230	76.19	84	20	0	255	4	155	238	2e-32	132
Unigene11189_A	tetur03g03010	97.3	259	7	1	207	983	1	256	3e-137	483
Unigene1118_A	tetur06g03880	99.19	124	1	0	249	620	1	124	1e-69	258
Unigene11190_A	tetur03g06440	93.92	263	16	1	826	38	23	271	3e-140	493
Unigene11191_A	tetur07g04580	99.8	506	1	0	182	1699	1	506	0	1046
Unigene11192_A	tetur02g05640	100	207	0	0	1	621	178	384	2e-122	434
Unigene11193_A	tetur04g06270	99.63	269	1	0	860	54	55	323	6e-159	555
Unigene11194_A	tetur10g02860	100	281	0	0	181	1023	1	281	3e-170	593
Unigene11195_A	tetur01g12680	99.23	130	1	0	390	1	1	130	4e-74	272
Unigene11196_A	tetur04g00620	95.06	81	4	1	173	415	1	80	3e-38	152
Unigene11197_A	tetur18g01670	95.65	46	2	0	139	2	1	46	1e-19	90.9
Unigene11198_A	tetur23g01190	81.21	330	62	2	2394	1405	388	659	2e-140	496
Unigene11199_A	tetur23g01220	79.52	415	69	8	1365	169	1	393	8e-170	592
Unigene1119_A	tetur10g02920	96	200	8	1	1	600	644	836	3e-110	392
Unigene11200_A	tetur22g02260	99.32	148	1	0	521	78	1	148	1e-80	294
Unigene11203_A	tetur02g03060	97.83	92	2	0	278	3	790	881	2e-49	189
Unigene11204_A	tetur02g13650	95.74	47	2	0	66	206	1	47	2e-20	93.2
Unigene11205_A	tetur37g00780	100	168	0	0	82	585	6	173	1e-93	338
Unigene11206_A	tetur04g01340	46.34	41	22	0	98	220	103	143	5e-08	51.6
Unigene11207_A	tetur37g00470	95.95	74	3	0	224	3	452	525	4e-37	148
Unigene11208_A	tetur01g00340	100	92	0	0	381	106	938	1029	2e-47	182
Unigene11209_A	tetur01g16507	100	56	0	0	1	168	36	91	4e-32	131
Unigene1120_A	tetur34g00840	100	186	0	0	2	559	14	199	2e-107	383
Unigene11210_A	tetur14g01930	99.76	419	1	0	1259	3	1	419	0	824
Unigene11211_A	tetur13g00030	85.07	288	43	1	864	1	374	618	1e-139	491
Unigene11212_A	tetur01g11940	98.47	719	11	0	143	2299	1	719	0	1425
Unigene11213_A	tetur05g01390	99.28	276	2	0	217	1044	1	276	1e-158	555
Unigene11214_A	tetur03g09540	99.69	654	2	0	1057	3018	10	663	0	1299
Unigene11215_A	tetur03g09540	99.84	617	1	0	1057	2907	10	626	0	1229
Unigene11216_A	tetur03g09540	99.69	654	2	0	454	2415	10	663	0	1299
Unigene11217_A	tetur03g09540	99.84	617	1	0	454	2304	10	626	0	1229
Unigene11218_A	tetur03g09540	100	44	0	0	1057	1188	10	53	4e-23	97.1
Unigene11219_A	tetur03g09540	100	44	0	0	454	585	10	53	2e-23	97.1
Unigene11222_A	tetur03g09060	92.71	864	62	3	6	2594	1	861	0	1587
Unigene11223_A	tetur03g09040	91.08	650	58	2	6	1955	1	647	0	1177
Unigene11224_A	tetur31g00570	99.02	102	1	0	58	363	5	106	3e-63	236
Unigene11226_A	tetur12g01220	99.16	239	2	0	211	927	1	239	2e-132	468
Unigene11227_A	tetur02g10950	100	87	0	0	172	432	1	87	2e-45	177
Unigene11228_A	tetur01g03330	98.78	164	2	0	124	615	1	164	3e-85	310
Unigene11229_A	tetur06g00250	98.98	197	2	0	593	3	157	353	8e-111	396
Unigene1122_A	tetur01g03580	98.24	227	4	0	2	682	16	242	1e-128	454
Unigene11230_A	tetur06g00250	98.98	197	2	0	593	3	157	353	2e-147	396
Unigene11231_A	tetur11g05140	95.82	239	10	0	3	719	57	295	2e-136	480
Unigene11232_A	tetur01g08350	98.7	462	5	1	1385	3	1	462	0	884
Unigene11233_A	tetur21g00890	81.58	152	12	3	549	142	844	995	4e-55	209
Unigene11234_A	tetur03g04020	98.5	733	8	2	2190	1	108	840	0	1459
Unigene11235_A	tetur28g01690	86.09	151	21	1	264	716	1	132	2e-68	255
Unigene11236_A	tetur03g03340	100	107	0	0	535	215	624	730	5e-62	232
Unigene11237_A	tetur13g02420	97.48	119	3	0	2	358	287	405	6e-70	257
Unigene11238_A	tetur16g02620	97.79	408	9	0	1224	1	183	590	0	808
Unigene1123_A	tetur19g02800	100	31	0	0	1124	1216	1	31	3e-14	75.9
Unigene11240_A	tetur08g07870	100	201	0	0	964	362	1	201	3e-111	397
Unigene11241_A	tetur35g01100	100	76	0	0	487	260	4	79	2e-41	163
Unigene11242_A	tetur02g04290	100	225	0	0	1013	339	1	225	9e-123	436
Unigene11243_A	tetur19g02430	98.36	244	4	0	733	2	641	884	2e-138	486
Unigene11244_A	tetur15g02280	100	130	0	0	390	1	157	286	2e-73	269
Unigene11245_A	tetur03g01920	98.57	1121	16	0	3	3365	23	1143	0	2226
Unigene11246_A	tetur02g03290	98.35	364	6	0	1	1092	38	401	0	711
Unigene11247_A	tetur06g03640	98.66	299	4	0	899	3	1	299	5e-176	612
Unigene11248_A	tetur06g03640	98.35	243	4	0	731	3	57	299	5e-142	499
Unigene11249_A	tetur06g03640	100	57	0	0	259	89	1	57	2e-28	119
Unigene11251_A	tetur01g01470	100	617	0	0	1852	2	1	617	0	1273
Unigene11252_A	tetur05g09325	92.91	423	30	0	1270	2	11	433	0	822
Unigene11253_A	tetur01g11870	80.13	302	60	1	910	5	123	423	4e-146	513
Unigene11254_A	tetur60g00080	94.79	192	10	0	576	1	11	202	2e-109	390
Unigene11256_A	tetur22g00940	98.16	163	3	0	200	688	1	163	1e-85	311
Unigene11257_A	tetur12g00100	100	179	0	0	326	862	1	179	5e-98	353
Unigene11259_A	tetur01g01470	100	46	0	0	3	140	614	659	5e-22	99.8
Unigene1125_A	tetur04g03410	75.9	83	20	1	250	2	5	69	7e-27	114
Unigene11260_A	tetur02g11710	99.29	848	6	0	43	2586	1	848	0	1696
Unigene11261_A	tetur31g00390	100	121	0	0	576	214	1	121	6e-72	266
Unigene11262_A	tetur05g03890	99.06	318	3	0	954	1	699	1016	0	670
Unigene11264_A	tetur13g01620	100	111	0	0	2	334	166	276	1e-72	222
Unigene11265_A	tetur01g09300	84.91	265	39	1	830	39	229	493	8e-120	426
Unigene11266_A	tetur01g09300	76.92	169	39	0	819	313	229	397	1e-108	244
Unigene11267_A	tetur01g09300	94.09	389	22	1	1202	39	105	493	0	699
Unigene11268_A	tetur01g09300	92.49	293	22	0	1191	313	105	397	0	518
Unigene11269_A	tetur08g06090	100	250	0	0	1048	299	1	250	5e-145	509
Unigene1126_A	tetur10g05270	92.57	202	15	0	25	630	1	202	2e-107	384
Unigene11270_A	tetur32g01970	95.67	300	13	0	366	1265	1	300	4e-166	580
Unigene11271_A	tetur32g01970	95.67	300	13	0	179	1078	1	300	4e-166	580
Unigene11273_A	tetur43g00320	98.41	126	2	0	391	768	1	126	1e-73	272
Unigene11275_A	tetur12g04050	98.89	451	5	0	476	1828	18	468	0	906
Unigene11277_A	tetur13g03110	94.32	176	10	0	530	3	1	176	4e-93	337
Unigene11278_A	tetur13g03110	94.32	176	10	0	530	3	1	176	4e-93	337
Unigene11279_A	tetur13g03110	83.15	184	5	1	661	188	170	353	6e-84	305
Unigene1127_A	tetur12g02000	99.29	141	1	0	123	545	1	141	2e-79	290
Unigene11280_A	tetur13g03100	92.96	71	5	0	594	382	130	200	9e-62	149
Unigene11281_A	tetur04g07980	99.55	224	1	0	981	310	242	465	2e-126	447
Unigene11282_A	tetur12g02420	99.13	115	1	0	477	133	913	1027	4e-59	222
Unigene11283_A	tetur04g00310	98.15	379	0	3	1833	718	1	379	0	739
Unigene11284_A	tetur03g06450	99.62	261	1	0	2	784	163	423	2e-148	520
Unigene11285_A	tetur13g02180	98.35	242	4	0	67	792	1	242	8e-134	472
Unigene11288_A	tetur02g04220	97.84	231	5	0	695	3	1	231	5e-129	456
Unigene11289_A	tetur14g03150	99.5	201	1	0	610	8	1	201	2e-110	393
Unigene11290_A	tetur02g06210	98.42	442	7	0	2	1327	354	795	0	852
Unigene11291_A	tetur02g05430	98.01	502	10	0	1769	264	1	502	0	1028
Unigene11292_A	tetur03g05460	99.87	763	1	0	3	2291	358	1120	0	1562
Unigene11294_A	tetur04g08560	98.99	494	5	0	1603	122	1	494	0	988
Unigene11296_A	tetur01g05540	57.3	459	196	9	83	1459	1	384	8e-121	429
Unigene11297_A	tetur10g04710	100	94	0	0	2	283	696	789	9e-50	190
Unigene11298_A	tetur14g02280	99.24	132	1	0	675	280	300	431	1e-69	258
Unigene11299_A	tetur01g02570	98.76	161	2	0	2	484	133	293	8e-92	331
Unigene112_A	tetur17g00520	84.13	189	30	2	568	2	1	167	1e-89	324
Unigene11303_A	tetur08g05740	98.92	93	1	0	378	100	151	243	2e-52	199
Unigene11305_A	tetur08g03840	85.17	472	70	4	1542	127	1	426	0	775
Unigene11307_A	tetur46g00100	47.97	246	127	5	178	912	134	369	2e-53	204
Unigene11308_A	tetur46g00100	83.04	112	19	0	2	337	258	369	2e-51	195
Unigene11309_A	tetur46g00100	85.37	82	12	0	2	247	258	339	2e-35	142
Unigene11310_A	tetur12g01890	97.62	42	1	0	148	23	1	42	1e-17	85.5
Unigene11311_A	tetur08g01600	96.98	199	3	1	35	622	1	199	4e-104	372
Unigene11312_A	tetur09g01600	100	176	0	0	528	1	11	186	2e-104	373
Unigene11313_A	tetur17g01120	100	57	0	0	349	179	232	288	1e-25	110
Unigene11314_A	tetur04g06750	36.39	665	412	13	2035	74	62	718	7e-122	434
Unigene11315_A	tetur14g03380	98.68	76	1	0	323	550	27	102	2e-43	151
Unigene11316_A	tetur08g04490	95.83	120	5	0	219	578	6	125	3e-67	249
Unigene11317_A	tetur13g00640	98.76	727	9	1	3	2183	9	734	0	1437
Unigene11319_A	tetur27g00660	100	511	0	0	119	1651	1	511	0	1029
Unigene1131_A	tetur25g00430	100	99	0	0	11	307	1	99	5e-56	211
Unigene11320_A	tetur28g00750	100	229	0	0	756	70	1	229	2e-126	447
Unigene11321_A	tetur02g07460	88.94	199	22	0	598	2	78	276	2e-103	370
Unigene11322_A	tetur04g01050	98.72	391	5	0	3	1175	545	935	0	759
Unigene11323_A	tetur04g04650	99.63	273	1	0	3	821	66	338	6e-178	618
Unigene11324_A	tetur11g04910	100	315	0	0	156	1100	1	315	8e-180	625
Unigene11325_A	tetur02g12580	66.75	400	124	4	1258	86	113	511	1e-147	518
Unigene11326_A	tetur26g01340	99.68	631	2	0	61	1953	1	631	0	1275
Unigene11327_A	tetur16g01710	100	489	0	0	3	1469	463	951	0	1009
Unigene11328_A	tetur03g08490	99.23	260	2	0	30	809	1	260	6e-148	518
Unigene11329_A	tetur01g15570	99.62	263	1	0	1018	230	1	263	5e-149	523
Unigene11330_A	tetur30g00160	96.14	207	8	1	622	2	1	204	9e-110	391
Unigene11331_A	tetur12g03480	99.54	219	1	0	72	728	1	219	1e-132	467
Unigene11335_A	tetur07g05910	86.67	45	6	0	583	449	235	279	4e-17	83.6
Unigene11336_A	tetur07g05910	86.67	45	6	0	450	316	235	279	2e-17	83.6
Unigene11337_A	tetur02g08900	100	349	0	0	147	1193	1	349	0	748
Unigene11339_A	tetur28g02550	96.33	218	8	0	655	2	1	218	2e-125	444
Unigene1133_A	tetur02g09630	100	28	0	0	2	85	289	316	5e-21	63.5
Unigene11340_A	tetur28g01450	99.52	1033	5	0	47	3145	1	1033	0	2071
Unigene11341_A	tetur06g00480	100	254	0	0	1811	1050	171	424	1e-151	532
Unigene11342_A	tetur06g00490	100	111	0	0	410	78	128	238	2e-58	220
Unigene11343_A	tetur29g01130	98.1	105	2	0	1	315	105	209	7e-52	197
Unigene11344_A	tetur09g03610	97.22	36	1	0	42	149	1	36	3e-13	68.9
Unigene11345_A	tetur30g00510	100	167	0	0	697	197	1	167	1e-92	335
Unigene11346_A	tetur09g00170	99.4	840	5	0	360	2879	1	840	0	1671
Unigene11347_A	tetur06g06220	99.18	245	2	0	999	265	1	245	1e-135	478
Unigene11348_A	tetur92g00010	21.98	810	572	22	2533	284	863	1640	2e-24	110
Unigene11349_A	tetur22g02380	34.71	510	269	19	3	1340	692	1127	6e-44	174
Unigene1134_A	tetur08g05300	94.29	105	6	0	3	317	149	253	1e-54	206
Unigene11350_A	tetur22g02380	38.61	417	213	16	3	1124	692	1038	9e-44	174
Unigene11351_A	tetur19g01560	88.87	467	46	2	1384	2	439	862	0	827
Unigene11352_A	tetur30g00680	84.21	114	11	1	766	1086	774	887	7e-45	177
Unigene11353_A	tetur15g02060	100	287	0	0	863	3	1	287	4e-161	563
Unigene11355_A	tetur17g00190	100	299	0	0	898	2	756	1054	1e-168	587
Unigene11356_A	tetur16g03700	77.59	58	13	0	2	175	361	418	8e-22	97.4
Unigene11357_A	tetur04g05880	96.83	252	8	0	758	3	1	252	1e-142	501
Unigene11358_A	tetur04g08130	98.74	796	9	2	212	2596	1	794	0	1552
Unigene11359_A	tetur01g15740	99.47	188	1	0	3	566	300	487	2e-104	373
Unigene1135_A	tetur04g05130	100	247	0	0	2	742	122	368	2e-150	527
Unigene11360_A	tetur24g01530	99.72	721	2	0	2163	1	3095	3815	0	1454
Unigene11362_A	tetur21g00630	99.47	1141	6	0	3423	1	314	1454	0	2283
Unigene11363_A	tetur08g05790	80.87	183	34	1	548	3	75	257	3e-79	289
Unigene11364_A	tetur29g00660	100	418	0	0	79	1332	199	616	0	848
Unigene11365_A	tetur06g05710	97.55	368	6	1	91	1185	1	368	0	723
Unigene11366_A	tetur06g05710	94.25	87	2	1	59	310	282	368	2e-43	169
Unigene11367_A	tetur20g01020	98.51	134	2	0	2	403	557	690	2e-70	259
Unigene11369_A	tetur04g09210	100	137	0	0	132	542	1	137	4e-79	291
Unigene1136_A	tetur586g00020	98.21	56	1	0	333	166	238	293	5e-28	118
Unigene11370_A	tetur02g06630	99.38	162	1	0	89	574	1	162	2e-93	337
Unigene11371_A	tetur11g01340	99.22	512	3	1	83	1615	1	512	0	1028
Unigene11372_A	tetur02g13090	99.53	215	1	0	158	802	1	215	7e-121	429
Unigene11373_A	tetur02g03010	100	72	0	0	216	1	1	72	3e-40	158
Unigene11374_A	tetur34g01010	99.42	346	2	0	1	1038	131	476	0	711
Unigene11375_A	tetur15g03100	98.14	429	8	0	1288	2	360	788	0	858
Unigene11376_A	tetur24g01850	98.83	171	2	0	915	403	1	171	3e-98	354
Unigene11377_A	tetur11g00540	95.89	608	25	0	111	1934	1	608	0	1171
Unigene11378_A	tetur05g00150	98.69	153	2	0	3	461	665	817	2e-84	306
Unigene11379_A	tetur13g04110	100	180	0	0	617	78	97	276	4e-100	359
Unigene1137_A	tetur04g09070	98.27	463	8	0	1391	3	1	463	0	914
Unigene11381_A	tetur13g03370	99.79	485	1	0	1455	1	1	485	0	983
Unigene11382_A	tetur02g13650	96.35	137	5	0	483	73	42	178	9e-75	274
Unigene11384_A	tetur02g06630	100	194	0	0	583	2	165	358	3e-108	386
Unigene11386_A	tetur01g15230	96.35	794	29	1	209	2590	1	779	0	1524
Unigene11387_A	tetur23g00590	98.89	450	5	0	1533	184	271	720	0	909
Unigene11388_A	tetur28g02070	98.17	382	7	1	25	1170	1	381	0	741
Unigene11389_A	tetur01g00400	100	159	0	0	479	3	1	159	6e-86	312
Unigene1138_A	tetur04g07390	85	300	45	1	217	1116	322	578	5e-143	503
Unigene11390_A	tetur36g00420	99	100	1	0	155	454	1	100	5e-58	218
Unigene11391_A	tetur26g02802	92.54	67	5	0	229	29	153	219	3e-29	122
Unigene11392_A	tetur29g00900	63.41	41	14	1	317	436	4	44	7e-08	52.4
Unigene11393_A	tetur07g05150	99.23	259	2	0	159	935	1	259	4e-144	506
Unigene11394_A	tetur07g05150	99.22	256	2	0	159	926	1	256	2e-142	500
Unigene11396_A	tetur32g00930	98.83	341	4	0	1023	1	170	510	0	683
Unigene11397_A	tetur32g00930	98.64	294	4	0	882	1	217	510	2e-169	590
Unigene11398_A	tetur08g07450	100	212	0	0	3	638	640	851	9e-125	441
Unigene11399_A	tetur06g00300	100	176	0	0	529	2	4768	4943	6e-101	361
Unigene1139_A	tetur02g13050	97.08	137	4	0	413	3	108	244	1e-76	280
Unigene113_A	tetur29g01240	25.61	164	119	3	542	60	1	160	8e-16	80.5
Unigene11400_A	tetur05g00380	97.08	171	5	0	2	514	35	205	2e-92	333
Unigene11402_A	tetur05g03480	98.89	539	6	0	1779	163	599	1137	0	1161
Unigene11403_A	tetur06g01430	98.35	121	2	0	3	365	165	285	2e-67	250
Unigene11404_A	tetur02g01850	97.74	177	4	0	824	294	1	177	2e-99	358
Unigene11405_A	tetur10g00510	99.7	330	1	0	1053	64	1	330	0	646
Unigene11406_A	tetur10g03450	99.16	597	5	0	3	1793	258	854	0	1181
Unigene11407_A	tetur13g02960	75.49	204	50	1	158	769	1	157	1e-81	298
Unigene11408_A	tetur22g02430	99.69	327	1	0	1144	164	1	327	0	660
Unigene11409_A	tetur02g05150	94.85	369	19	0	1204	98	90	458	0	725
Unigene1140_A	tetur21g02610	83.02	159	27	1	76	552	1	133	4e-66	246
Unigene11411_A	tetur09g06060	97.69	563	13	0	1726	38	244	806	0	1138
Unigene11412_A	tetur30g00300	98.84	173	2	0	96	614	1	173	2e-103	370
Unigene11413_A	tetur07g06090	100	213	0	0	726	88	716	928	1e-116	414
Unigene11414_A	tetur04g03000	99.48	579	3	0	2	1738	50	628	0	1137
Unigene11415_A	tetur10g03870	84.68	124	19	1	66	437	1	106	7e-54	204
Unigene11416_A	tetur02g11600	96.97	330	10	0	1328	339	673	1002	0	640
Unigene11417_A	tetur08g02350	100	123	0	0	369	1	1	123	2e-71	263
Unigene11418_A	tetur08g05750	100	173	0	0	933	415	44	216	6e-100	359
Unigene11420_A	tetur04g07020	98.09	157	3	0	118	588	1	157	4e-86	313
Unigene11421_A	tetur26g00420	96.88	96	3	0	399	112	72	167	3e-65	202
Unigene11422_A	tetur26g00420	87.39	111	14	1	385	53	72	177	7e-54	204
Unigene11423_A	tetur17g00150	100	206	0	0	2	619	237	442	6e-113	402
Unigene11425_A	tetur31g01180	100	87	0	0	42	302	1	87	2e-44	172
Unigene11426_A	tetur11g01050	92.01	463	37	0	2	1390	501	963	0	848
Unigene11427_A	tetur11g00910	80.23	172	34	0	2	517	148	319	5e-74	272
Unigene11428_A	tetur11g00910	96.8	125	4	0	2	376	195	319	7e-66	244
Unigene11429_A	tetur31g01230	98.2	278	5	0	834	1	1	278	5e-160	559
Unigene1142_A	tetur03g00080	100	222	0	0	3	668	362	583	1e-132	467
Unigene11430_A	tetur01g12590	97.36	683	18	0	3	2051	90	772	0	1385
Unigene11431_A	tetur04g05690	89.8	98	10	0	42	335	1	98	3e-50	192
Unigene11432_A	tetur05g03360	99.22	129	1	0	3	389	421	549	3e-69	255
Unigene11433_A	tetur08g02140	97.22	108	3	0	392	69	1	108	1e-55	210
Unigene11434_A	tetur13g02260	61.4	228	88	6	37	720	1	170	6e-71	263
Unigene11435_A	tetur25g01620	99.6	247	1	0	822	82	15	261	2e-142	500
Unigene11436_A	tetur09g02290	100	249	0	0	798	52	1	249	6e-144	505
Unigene11437_A	tetur02g13070	87.84	74	9	0	8	229	193	266	4e-35	141
Unigene11438_A	tetur34g00850	98.42	190	3	0	99	668	1	190	1e-104	375
Unigene11439_A	tetur24g00400	99.14	116	1	0	443	96	1	116	5e-63	236
Unigene1143_A	tetur26g00920	96.34	82	3	0	246	1	1	82	7e-41	160
Unigene11440_A	tetur17g01520	100	285	0	0	955	101	497	781	5e-168	585
Unigene11441_A	tetur07g01010	99.69	323	1	0	969	1	1	323	0	650
Unigene11442_A	tetur16g01110	90.52	116	11	0	28	375	1	116	4e-56	211
Unigene11443_A	tetur17g01390	93.33	60	0	1	168	1	3	62	4e-23	101
Unigene11444_A	tetur11g05990	100	295	0	0	1	885	1183	1477	1e-164	574
Unigene11445_A	tetur87g00040	69.49	177	52	2	2	526	6	179	1e-64	241
Unigene11446_A	tetur24g02200	97.08	480	14	2	1449	10	13	484	0	922
Unigene11448_A	tetur01g12170	90.27	113	8	1	330	1	4	116	2e-49	192
Unigene11449_A	tetur04g03890	98.13	268	5	0	1765	962	321	588	1e-156	548
Unigene1144_A	tetur01g01780	100	64	0	0	456	647	18	81	2e-29	126
Unigene11450_A	tetur04g03900	99.02	204	2	0	720	109	1	204	5e-116	414
Unigene11451_A	tetur04g03890	90.04	251	25	0	771	19	321	571	2e-133	470
Unigene11452_A	tetur04g09495	99.3	143	1	0	429	1	1	143	6e-84	305
Unigene11453_A	tetur36g01180	97.39	268	7	0	2	805	42	309	1e-150	528
Unigene11454_A	tetur20g01300	100	272	0	0	816	1	322	593	1e-161	564
Unigene11455_A	tetur03g02410	99.15	351	3	1	435	1487	1	350	0	706
Unigene11456_A	tetur26g01390	99.52	1034	5	0	1	3102	633	1666	0	2026
Unigene11457_A	tetur02g10730	82.14	476	85	3	1430	3	416	831	0	754
Unigene11458_A	tetur03g01160	99.17	242	2	0	726	1	462	703	1e-137	484
Unigene11459_A	tetur02g01660	99.49	389	2	0	1241	75	1	389	0	783
Unigene1145_A	tetur01g01780	98.77	81	1	0	260	502	1	81	3e-39	158
Unigene11460_A	tetur23g00970	100	60	0	0	182	3	1	60	1e-31	130
Unigene11461_A	tetur01g01940	99.43	706	4	0	68	2185	1	706	0	1427
Unigene11462_A	tetur12g01400	95.61	319	14	0	2	958	296	614	3e-175	609
Unigene11463_A	tetur32g00930	99.79	475	1	0	2	1426	506	980	0	1025
Unigene11464_A	tetur32g00930	99.6	251	1	0	260	1012	730	980	4e-152	533
Unigene11465_A	tetur32g00930	98.34	181	3	0	71	613	800	980	9e-104	372
Unigene11466_A	tetur06g04780	97.09	103	3	0	61	369	1	103	5e-54	204
Unigene11467_A	tetur12g03720	96.18	131	5	0	509	117	1	131	2e-68	253
Unigene11468_A	tetur32g00290	98.72	234	3	0	2	703	72	305	9e-131	461
Unigene11469_A	tetur21g01770	98.15	162	3	0	639	154	1	162	4e-86	313
Unigene1146_A	tetur10g01360	99.22	255	2	0	850	86	122	376	4e-155	542
Unigene11470_A	tetur03g01850	98.99	199	2	0	104	700	1	199	2e-118	420
Unigene11473_A	tetur14g03340	98.81	84	1	0	145	396	1	84	7e-45	174
Unigene11475_A	tetur01g11170	100	222	0	0	469	1134	1	222	3e-130	461
Unigene11477_A	tetur16g00760	99.25	134	1	0	80	481	1	134	3e-76	279
Unigene11478_A	tetur25g00400	81.51	238	44	1	714	1	1174	1410	8e-106	378
Unigene11480_A	tetur05g06440	88.71	124	14	0	400	29	38	161	2e-59	223
Unigene11481_A	tetur12g01350	80.42	143	22	1	1	411	83	225	8e-61	228
Unigene11482_A	tetur01g02570	96.3	27	1	0	82	2	1	27	3e-10	60.8
Unigene11484_A	tetur08g04250	26.62	139	100	3	1042	632	110	238	6e-06	48.5
Unigene11485_A	tetur21g00100	98.27	520	9	1	2	1561	478	995	0	1061
Unigene11487_A	tetur35g00450	99.18	244	2	0	744	13	351	594	2e-138	486
Unigene11488_A	tetur02g04870	99.41	512	3	0	1828	293	1	512	0	1008
Unigene11489_A	tetur07g04180	99.83	572	1	0	1717	2	1	572	0	1157
Unigene1148_A	tetur01g13100	81.69	213	39	1	640	2	1	210	3e-99	356
Unigene11490_A	tetur09g03010	99.58	237	1	0	779	69	72	308	4e-135	476
Unigene11491_A	tetur26g02500	99.57	465	2	0	1397	3	1	465	0	941
Unigene11492_A	tetur12g03490	41.77	79	46	2	2	238	4	56	8e-09	54.3
Unigene11493_A	tetur05g03960	100	116	0	0	3	350	489	604	7e-64	238
Unigene11494_A	tetur11g00610	96.25	160	6	0	622	143	1	160	4e-86	313
Unigene11495_A	tetur17g02590	97.5	40	1	0	177	296	1	40	4e-19	86.3
Unigene11497_A	tetur05g01130	95.77	189	8	0	3	569	275	463	6e-100	358
Unigene11498_A	tetur03g08770	96.68	754	19	3	2	2245	253	1004	0	1443
Unigene11499_A	tetur02g05070	99.44	178	1	0	534	1	43	220	7e-100	358
Unigene1149_A	tetur02g08100	100	27	0	0	82	2	1	27	3e-10	59.3
Unigene114_A	tetur29g01240	25.61	164	119	3	542	60	1	160	6e-16	80.5
Unigene11500_A	tetur20g00020	91.2	125	11	0	376	2	1	125	2e-61	229
Unigene11501_A	tetur17g02050	78.28	244	53	1	171	902	1	194	8e-104	372
Unigene11502_A	tetur04g01660	98.72	78	1	0	1	234	707	784	5e-40	149
Unigene11504_A	tetur06g04680	100	141	0	0	37	459	1	141	2e-77	283
Unigene11505_A	tetur01g02400	90.86	361	18	4	1148	111	1	353	2e-172	600
Unigene11506_A	tetur12g02490	97.84	509	11	0	1529	3	1	509	0	1009
Unigene11507_A	tetur02g12670	99.57	462	2	0	1387	2	4	465	0	970
Unigene11508_A	tetur02g12670	99.45	364	2	0	1093	2	102	465	0	768
Unigene11509_A	tetur15g03670	98.41	377	6	0	133	1263	1	377	0	749
Unigene1150_A	tetur27g01320	100	128	0	0	396	13	118	245	1e-73	270
Unigene11510_A	tetur18g03190	48.65	37	19	0	461	571	1	37	2e-06	48.5
Unigene11511_A	tetur39g00030	98.81	84	1	0	254	3	80	163	4e-45	174
Unigene11512_A	tetur10g00330	100	64	0	0	298	489	1	64	3e-36	146
Unigene11513_A	tetur09g03260	98.99	596	6	0	1817	30	1	596	0	1197
Unigene11514_A	tetur01g04050	95.96	223	9	0	117	785	1	223	2e-126	447
Unigene11515_A	tetur27g00030	100	67	0	0	1	201	136	202	7e-35	140
Unigene11516_A	tetur15g01690	73.48	132	23	1	558	199	426	557	3e-51	196
Unigene11517_A	tetur01g13520	100	216	0	0	3	650	831	1046	2e-120	428
Unigene11519_A	tetur02g00620	99.19	248	2	0	1	744	15	262	1e-144	507
Unigene11520_A	tetur03g01830	90.13	385	38	0	2	1156	78	462	0	686
Unigene11521_A	tetur14g02710	36.86	236	136	5	108	776	27	240	5e-34	140
Unigene11525_A	tetur04g04930	93.38	302	11	1	975	97	1	302	2e-158	554
Unigene11526_A	tetur04g04930	91.94	248	11	1	787	71	1	248	7e-128	452
Unigene11527_A	tetur09g05720	91.3	207	18	0	1	621	19	225	1e-109	391
Unigene11528_A	tetur09g05720	81.48	135	25	0	1	405	19	153	2e-63	236
Unigene1152_A	tetur03g06220	93.53	340	22	2	1	1020	193	514	6e-178	619
Unigene11530_A	tetur27g02000	100	72	0	0	3	218	90	161	3e-38	153
Unigene11531_A	tetur14g00910	100	145	0	0	405	839	11	155	5e-80	287
Unigene11532_A	tetur14g00910	100	145	0	0	397	831	11	155	5e-80	287
Unigene11533_A	tetur14g00910	100	155	0	0	301	765	1	155	2e-84	307
Unigene11534_A	tetur14g00910	100	155	0	0	293	757	1	155	2e-84	307
Unigene11535_A	tetur11g05720	92.59	27	2	0	2	82	153	179	4e-10	58.5
Unigene11536_A	tetur20g02900	100	164	0	0	101	592	1	164	6e-88	318
Unigene11537_A	tetur16g00720	97.37	456	12	0	65	1432	1	456	0	907
Unigene11538_A	tetur16g02680	99.7	331	1	0	995	3	1	331	0	680
Unigene11541_A	tetur27g00770	97.3	1260	6	1	3696	1	1	1260	0	2477
Unigene11542_A	tetur05g05730	100	218	0	0	1	654	7	224	8e-126	444
Unigene11543_A	tetur09g01020	89.47	76	8	0	230	3	1	76	4e-38	151
Unigene11546_A	tetur27g01700	95.6	409	18	2	1311	85	1	406	0	808
Unigene11547_A	tetur08g02200	55.56	27	12	0	192	272	508	534	1e-06	43.9
Unigene11548_A	tetur16g03570	67.07	82	27	0	1	246	176	257	3e-25	108
Unigene11549_A	tetur14g00890	98.97	290	3	0	151	1020	1	290	9e-163	568
Unigene11551_A	tetur08g03430	98.6	143	2	0	478	50	45	187	9e-82	297
Unigene11552_A	tetur12g02670	92.55	161	12	0	483	1	324	484	1e-81	297
Unigene11553_A	tetur02g12590	98.53	340	5	0	2	1021	301	640	0	671
Unigene11554_A	tetur16g00410	100	118	0	0	356	3	978	1095	2e-65	242
Unigene11555_A	tetur02g12430	60.85	281	109	2	3	842	252	517	2e-91	331
Unigene11559_A	tetur14g03300	97.56	82	2	0	293	538	1	82	9e-42	165
Unigene11561_A	tetur10g03090	100	153	0	0	1	459	390	542	1e-93	339
Unigene11562_A	tetur32g01690	100	453	0	0	1361	3	1	453	0	885
Unigene11563_A	tetur27g00400	99.38	323	2	0	1100	132	1	323	0	652
Unigene11564_A	tetur27g00970	99.24	526	4	0	1631	54	1	526	0	1052
Unigene11565_A	tetur08g00480	98.11	212	4	0	758	123	323	534	2e-112	400
Unigene11566_A	tetur12g02000	99.74	387	1	0	1	1161	871	1257	0	775
Unigene11567_A	tetur02g11070	99.32	148	1	0	1	444	631	778	2e-80	293
Unigene11568_A	tetur31g00190	99.09	548	5	0	2086	443	1084	1631	0	1066
Unigene11569_A	tetur14g01370	99.01	505	5	0	170	1684	1	505	0	1004
Unigene1156_A	tetur28g00240	98.03	254	5	0	1	762	194	447	4e-154	539
Unigene11570_A	tetur14g01370	98.85	433	5	0	50	1348	73	505	0	860
Unigene11571_A	tetur02g10110	97.98	347	7	0	1041	1	3	349	0	696
Unigene11573_A	tetur03g02860	60	60	24	0	408	229	360	419	1e-15	77.4
Unigene11574_A	tetur46g00100	63.89	72	26	0	218	3	446	517	3e-20	92.4
Unigene11575_A	tetur02g14721	89.11	101	11	0	3	305	413	513	8e-48	184
Unigene11576_A	tetur08g01020	97.66	128	3	0	393	10	1	128	2e-74	276
Unigene11577_A	tetur24g00370	100	74	0	0	87	308	1	74	5e-38	152
Unigene11578_A	tetur01g02460	88.83	206	23	1	17	634	1	183	5e-96	345
Unigene11579_A	tetur07g00460	99.58	238	1	0	714	1	1	238	8e-138	485
Unigene1157_A	tetur28g00240	100	50	0	0	64	213	398	447	3e-26	112
Unigene11580_A	tetur16g02620	99.66	297	1	0	2	892	2164	2460	2e-168	587
Unigene11581_A	tetur37g00450	78.81	269	33	4	2	736	638	897	3e-113	403
Unigene11582_A	tetur20g02880	95.61	1024	5	1	244	3195	1	1024	0	2050
Unigene11583_A	tetur33g01420	99.78	458	1	0	1376	3	1	458	0	927
Unigene11586_A	tetur16g02430	99.22	128	1	0	386	3	1	128	1e-71	267
Unigene11587_A	tetur16g02430	99.22	128	1	0	386	3	1	128	5e-72	267
Unigene11588_A	tetur16g02430	99.22	128	1	0	386	3	1	128	4e-72	267
Unigene11589_A	tetur41g00280	98.99	297	3	0	892	2	8	304	2e-169	590
Unigene11590_A	tetur18g01640	100	392	0	0	1177	2	446	837	0	808
Unigene11592_A	tetur30g00590	96.24	133	5	0	399	1	11035	11167	3e-68	252
Unigene11593_A	tetur02g05310	39.19	74	45	1	141	362	7	79	3e-11	62.8
Unigene11595_A	tetur23g02452	100	179	0	0	2	538	931	1109	1e-99	357
Unigene11596_A	tetur23g02452	100	83	0	0	64	312	1027	1109	1e-44	173
Unigene11597_A	tetur01g02200	98.28	232	4	0	2	697	292	523	2e-135	477
Unigene11598_A	tetur11g03090	98.9	181	2	0	1113	571	264	444	4e-156	360
Unigene11599_A	tetur11g03090	99.3	285	2	0	1028	174	264	548	3e-162	566
Unigene1159_A	tetur10g01410	100	97	0	0	2	292	968	1064	2e-52	199
Unigene11600_A	tetur55g00170	100	129	0	0	389	3	1	129	3e-73	269
Unigene11601_A	tetur23g01530	99.5	200	1	0	965	366	1	200	8e-111	396
Unigene11602_A	tetur23g01530	99.5	200	1	0	965	366	1	200	7e-111	396
Unigene11603_A	tetur14g02140	98.29	175	3	0	795	271	1	175	2e-98	354
Unigene11604_A	tetur05g02800	100	92	0	0	456	181	15	106	1e-49	191
Unigene11605_A	tetur26g01970	100	83	0	0	250	2	63	145	1e-43	170
Unigene11607_A	tetur01g11920	100	218	0	0	856	203	1	218	7e-122	432
Unigene11608_A	tetur29g01470	95.45	22	1	0	197	262	1	22	4e-06	48.1
Unigene11609_A	tetur12g03430	98.21	560	10	0	251	1930	1	560	0	1121
Unigene11610_A	tetur12g03430	99.82	565	1	0	251	1945	1	565	0	1150
Unigene11611_A	tetur29g01440	97.14	210	6	1	1	630	962	1169	2e-114	407
Unigene11613_A	tetur08g00480	98.56	208	3	0	1	624	85	292	8e-117	414
Unigene11614_A	tetur02g01520	92.46	411	22	2	1306	101	1	411	0	750
Unigene11615_A	tetur02g10120	84	25	4	0	108	182	10	34	7e-06	46.6
Unigene11616_A	tetur26g01770	100	68	0	0	2	205	238	305	5e-38	151
Unigene11618_A	tetur14g00140	97.16	176	5	0	2	529	605	780	8e-98	352
Unigene11619_A	tetur16g00360	98.8	1000	12	0	3170	171	1	1000	0	1951
Unigene1161_A	tetur41g00160	95.4	87	4	0	3	263	321	407	5e-49	187
Unigene11620_A	tetur01g15140	94.57	92	5	1	276	1	1	88	9e-43	167
Unigene11621_A	tetur01g10120	99.73	741	2	0	4	2226	1	741	0	1490
Unigene11622_A	tetur01g10120	100	871	0	0	4	2616	1	871	0	1762
Unigene11623_A	tetur05g00400	99.71	684	2	0	2053	2	1	684	0	1385
Unigene11624_A	tetur05g00400	100	291	0	0	874	2	394	684	4e-169	590
Unigene11625_A	tetur05g08630	100	165	0	0	2	496	348	512	2e-95	343
Unigene11626_A	tetur07g07030	97.85	279	6	0	928	92	101	379	2e-154	540
Unigene11629_A	tetur01g02000	98.47	652	5	2	2004	64	1	652	0	1384
Unigene11630_A	tetur01g07340	98.97	195	2	0	2	586	88	282	7e-118	418
Unigene11631_A	tetur27g02130	100	47	0	0	430	290	1345	1391	2e-22	100
Unigene11632_A	tetur29g00160	99.5	400	2	0	293	1492	1	400	0	785
Unigene11635_A	tetur10g01460	99.18	122	1	0	368	3	1	122	2e-68	253
Unigene11636_A	tetur01g14040	99.22	258	2	0	791	18	88	345	3e-148	520
Unigene11637_A	tetur02g10230	99.72	359	1	0	1077	1	1047	1405	0	746
Unigene11638_A	tetur04g09060	99.59	246	1	0	763	26	167	412	2e-141	497
Unigene11640_A	tetur08g05070	100	171	0	0	202	714	1	171	2e-93	337
Unigene11641_A	tetur16g01640	99.84	638	0	1	2101	191	684	1321	0	1308
Unigene11642_A	tetur10g03020	99.07	215	2	0	646	2	1	215	1e-123	437
Unigene11643_A	tetur10g03020	99.07	215	2	0	646	2	1	215	1e-123	437
Unigene11644_A	tetur21g02790	98.02	455	9	0	214	1578	28	482	0	886
Unigene11645_A	tetur11g02750	100	130	0	0	11	400	308	437	5e-79	288
Unigene11646_A	tetur17g02540	98.48	394	6	0	151	1332	1	394	0	785
Unigene11647_A	tetur01g03910	96.48	256	8	1	112	876	1	256	4e-134	473
Unigene11648_A	tetur13g01000	99.8	492	1	0	1	1476	241	732	0	1000
Unigene11649_A	tetur31g01370	98.26	518	9	0	1725	172	22	539	0	1043
Unigene1164_A	tetur33g01590	96.15	156	6	0	76	543	1	156	4e-82	299
Unigene11650_A	tetur11g05550	88.05	293	35	1	1280	402	206	482	7e-142	499
Unigene11651_A	tetur01g00340	98.77	569	7	1	1	1707	377	944	0	1097
Unigene11652_A	tetur31g01910	98.82	169	2	0	2	508	23	191	2e-94	341
Unigene11653_A	tetur03g00020	94.92	59	3	0	1	177	441	499	3e-28	119
Unigene11654_A	tetur09g01780	100	97	0	0	291	1	1	97	6e-53	201
Unigene11655_A	tetur16g00230	98.13	107	2	0	462	142	102	208	1e-58	221
Unigene11656_A	tetur09g00560	60	55	22	1	178	14	763	814	4e-10	60.5
Unigene11657_A	tetur09g00560	60	55	22	1	178	14	763	814	2e-10	60.5
Unigene11659_A	tetur14g02560	93.75	32	2	0	221	126	24	55	3e-11	65.5
Unigene1165_A	tetur01g02810	97.18	71	2	0	215	3	1	71	2e-38	152
Unigene11660_A	tetur07g06690	96.3	622	18	1	231	2081	145	766	0	1166
Unigene11661_A	tetur13g00280	97.14	489	12	1	18	1478	42	530	0	960
Unigene11662_A	tetur04g08070	98.42	379	6	0	1149	13	1	379	0	758
Unigene11663_A	tetur11g05370	100	120	0	0	360	1	1	120	2e-67	249
Unigene11664_A	tetur12g02870	99.73	370	1	0	1111	2	452	821	0	744
Unigene11665_A	tetur10g04900	99.78	457	1	0	1373	3	1	457	0	905
Unigene11666_A	tetur02g04760	99.66	294	1	0	1052	171	415	708	0	634
Unigene11667_A	tetur02g11210	98.1	158	3	0	1	474	391	548	3e-88	319
Unigene11668_A	tetur11g04120	96.97	66	2	0	152	349	1	66	2e-36	146
Unigene11669_A	tetur11g04120	96.97	66	2	0	148	345	1	66	2e-36	146
Unigene1166_A	tetur10g04320	100	31	0	0	2	94	78	108	5e-23	66.2
Unigene11670_A	tetur15g04107	86.67	30	4	0	25	114	1	30	2e-10	61.2
Unigene11671_A	tetur13g01920	99.83	1182	2	0	2	3547	2541	3722	0	2300
Unigene11673_A	tetur139g00060	90.14	71	7	0	214	2	64	134	6e-34	137
Unigene11674_A	tetur03g10103	62.35	85	21	1	52	273	1	85	5e-22	98.2
Unigene11675_A	tetur26g02780	99.09	219	2	0	701	45	513	731	8e-132	464
Unigene11676_A	tetur24g00090	99.58	472	2	0	174	1589	1	472	0	944
Unigene11677_A	tetur24g00090	99.58	472	2	0	172	1587	1	472	0	944
Unigene11678_A	tetur23g02452	100	240	0	0	1029	310	1105	1344	5e-135	476
Unigene11679_A	tetur01g05160	99.58	237	1	0	712	2	1	237	2e-134	474
Unigene1167_A	tetur12g00110	99.12	113	1	0	238	576	1	113	2e-63	237
Unigene11680_A	tetur39g00630	98.62	434	6	0	1302	1	64	497	0	887
Unigene11683_A	tetur02g02160	58.88	107	43	2	384	67	83	147	7e-25	108
Unigene11684_A	tetur01g08800	91.14	237	21	1	2	712	126	342	1e-114	407
Unigene11685_A	tetur17g02870	23.32	313	238	10	1080	148	124	376	1e-14	77.8
Unigene11686_A	tetur07g03740	100	49	0	0	695	841	1	49	2e-20	96.3
Unigene11687_A	tetur22g00750	98.96	480	5	0	1550	111	1	480	0	965
Unigene11689_A	tetur01g08410	84.51	71	8	1	552	349	340	410	5e-28	119
Unigene1168_A	tetur06g05710	97.39	115	3	0	1	345	362	476	1e-60	226
Unigene11690_A	tetur02g10640	98.77	489	6	0	1530	64	97	585	0	985
Unigene11691_A	tetur07g06580	98.67	75	1	0	226	2	1	75	3e-38	152
Unigene11692_A	tetur06g04180	100	209	0	0	3	629	371	579	2e-121	430
Unigene11694_A	tetur353g00010	48.65	74	35	1	215	3	92	165	2e-09	56.2
Unigene11695_A	tetur19g01630	98.19	166	3	0	2231	1734	1	166	2e-98	321
Unigene11696_A	tetur15g01010	97.87	611	13	0	2029	197	4	614	0	1175
Unigene11697_A	tetur15g01010	97.59	539	13	0	1671	55	4	542	0	1030
Unigene11698_A	tetur15g01010	97.1	414	12	0	1369	128	4	417	0	794
Unigene11699_A	tetur15g03020	100	230	0	0	691	2	1	230	6e-134	472
Unigene1169_A	tetur24g01350	98.11	106	2	0	519	202	36	141	1e-55	211
Unigene116_A	tetur06g04400	100	240	0	0	3	722	73	312	4e-141	496
Unigene11701_A	tetur37g00470	100	208	0	0	188	811	1	208	4e-121	429
Unigene11702_A	tetur37g00470	100	208	0	0	164	787	1	208	4e-121	429
Unigene11703_A	tetur07g03550	98.15	270	5	0	815	6	161	430	9e-152	531
Unigene11704_A	tetur01g07080	98.39	124	2	0	699	328	1	124	4e-67	249
Unigene11705_A	tetur01g00300	99.46	369	2	0	2047	941	1	369	0	726
Unigene11706_A	tetur01g00290	98.4	187	3	0	839	279	1	187	5e-100	360
Unigene11707_A	tetur01g12190	98.84	258	3	0	872	99	1	258	5e-147	516
Unigene11708_A	tetur25g00790	80	195	36	5	37	612	2	178	3e-76	280
Unigene11709_A	tetur25g00790	98.88	179	2	1	18	554	1	178	8e-98	351
Unigene1170_A	tetur16g00240	100	172	0	0	517	2	136	307	5e-98	352
Unigene11710_A	tetur20g01990	97.75	356	7	1	1116	52	5	360	0	701
Unigene11711_A	tetur10g02800	88.64	44	5	0	135	266	1	44	9e-19	87.4
Unigene11712_A	tetur01g13770	99.43	352	2	0	1205	150	1	352	0	706
Unigene11713_A	tetur04g09180	98.19	441	8	0	1516	194	1	441	0	842
Unigene11714_A	tetur29g00920	98.55	138	2	0	414	1	1	138	5e-78	286
Unigene11715_A	tetur33g00440	98.74	238	3	1	99	812	1	237	5e-132	466
Unigene11718_A	tetur04g00370	100	129	0	0	411	25	526	654	2e-74	272
Unigene11719_A	tetur07g02990	98.2	167	3	0	25	525	1	167	9e-97	348
Unigene1171_A	tetur18g01610	100	251	0	0	3	755	204	454	2e-148	520
Unigene11720_A	tetur07g02990	98.56	139	2	0	107	523	29	167	6e-80	292
Unigene11721_A	tetur01g08990	99.1	111	1	0	339	7	27	137	3e-63	235
Unigene11722_A	tetur15g01740	99.48	194	1	0	292	873	1	194	9e-120	426
Unigene11723_A	tetur04g08090	98.9	182	2	0	131	676	1	182	3e-101	363
Unigene11724_A	tetur24g02220	99.62	265	1	0	171	965	1	265	1e-153	538
Unigene11725_A	tetur20g01090	100	172	0	0	1	516	139	310	6e-98	351
Unigene11726_A	tetur06g03650	100	272	0	0	127	942	1	272	2e-153	537
Unigene11727_A	tetur02g03590	100	28	0	0	257	174	1	28	3e-14	57
Unigene11728_A	tetur04g06220	96.48	142	5	0	600	175	1	142	4e-72	266
Unigene11729_A	tetur02g08410	98.85	262	3	0	63	848	1	262	2e-156	548
Unigene1172_A	tetur10g02100	41.67	72	38	1	433	230	178	249	1e-10	62.4
Unigene11730_A	tetur03g09720	96.3	243	5	1	90	806	1	243	2e-129	457
Unigene11731_A	tetur08g07100	100	102	0	0	781	1086	1	102	1e-55	212
Unigene11732_A	tetur43g00230	99.02	204	2	0	614	3	1	204	3e-118	421
Unigene11733_A	tetur12g00440	100	225	0	0	965	291	234	458	6e-134	472
Unigene11734_A	tetur13g00380	99.39	656	4	0	2714	747	128	783	0	1309
Unigene11737_A	tetur11g01940	96.61	442	15	0	9	1334	38	479	0	890
Unigene11739_A	tetur01g16060	76.22	429	102	3	569	1855	47	390	8e-177	616
Unigene11740_A	tetur08g01730	99.25	533	4	0	1703	105	456	988	0	1043
Unigene11741_A	tetur08g01720	100	90	0	0	270	1	22	111	3e-53	184
Unigene11742_A	tetur43g00460	98.84	432	5	0	1296	1	662	1093	0	876
Unigene11743_A	tetur08g05200	99.44	891	5	0	3	2675	254	1144	0	1764
Unigene11744_A	tetur11g02170	100	412	0	0	101	1336	1	412	0	827
Unigene11745_A	tetur29g00470	99.71	349	1	0	1231	185	1	349	0	717
Unigene11746_A	tetur09g06600	99.2	250	2	0	842	93	150	399	1e-145	511
Unigene11748_A	tetur01g14140	94.34	53	3	0	258	100	1	53	2e-22	101
Unigene11749_A	tetur24g01780	100	62	0	0	171	356	1	62	7e-33	134
Unigene1174_A	tetur33g01070	99.51	206	0	1	617	3	7	212	6e-120	425
Unigene11750_A	tetur03g08890	100	211	0	0	158	790	1	211	6e-119	422
Unigene11751_A	tetur03g01810	98.01	251	5	0	2	754	371	621	2e-143	503
Unigene11752_A	tetur43g00520	94.3	579	33	1	1737	1	232	782	0	1036
Unigene11753_A	tetur22g01540	98.56	139	2	0	430	14	190	328	1e-80	293
Unigene11755_A	tetur37g00200	98.89	1172	6	1	101	3595	1	1172	0	2353
Unigene11756_A	tetur03g01840	98.9	91	1	0	1	273	116	206	1e-48	187
Unigene11757_A	tetur24g00820	83.52	91	15	0	361	89	447	537	1e-44	171
Unigene11758_A	tetur02g05640	88.18	203	24	1	610	2	1	183	1e-102	368
Unigene11759_A	tetur30g00640	98.35	303	5	0	911	3	48	350	0	603
Unigene11760_A	tetur30g00640	98.53	136	2	0	410	3	215	350	3e-173	274
Unigene11761_A	tetur22g00950	100	94	0	0	1	282	35	128	1e-49	191
Unigene11762_A	tetur03g08680	99.75	403	1	0	1249	41	474	876	0	794
Unigene11763_A	tetur04g08020	100	298	0	0	901	8	55	352	7e-178	618
Unigene11764_A	tetur17g03660	96.15	234	9	0	382	1083	13	246	4e-130	460
Unigene11765_A	tetur09g01910	93.81	210	13	0	631	2	691	900	3e-118	419
Unigene11766_A	tetur07g06790	97.67	129	3	0	974	588	1	129	2e-74	275
Unigene11767_A	tetur04g06510	98.62	508	5	1	1576	59	1	508	0	1010
Unigene11769_A	tetur03g08680	99.36	468	3	1	1405	2	1	467	0	917
Unigene11770_A	tetur06g01910	99.02	204	2	0	156	767	1	204	2e-118	421
Unigene11771_A	tetur07g00180	98.42	253	4	0	1111	353	1	253	7e-147	516
Unigene11772_A	tetur01g08770	100	328	0	0	1	984	454	781	0	660
Unigene11773_A	tetur05g09020	98.73	316	4	0	90	1037	1	316	0	661
Unigene11774_A	tetur17g00190	99.24	262	2	0	788	3	1	262	1e-146	514
Unigene11776_A	tetur02g02460	100	499	0	0	1531	35	1	499	0	1023
Unigene11777_A	tetur02g02460	100	49	0	0	181	35	451	499	1e-21	97.1
Unigene11778_A	tetur03g02020	100	125	0	0	371	745	1	125	3e-71	263
Unigene11779_A	tetur15g00270	89.47	38	4	0	416	303	516	553	1e-13	70.9
Unigene11780_A	tetur09g02160	99.48	765	2	1	2	2290	17	781	0	1539
Unigene11781_A	tetur06g00700	90.35	311	30	1	933	1	415	696	4e-155	543
Unigene11782_A	tetur15g01720	99.03	207	2	0	623	3	1	207	1e-117	417
Unigene11783_A	tetur09g06600	98.7	154	2	0	464	3	1	154	1e-84	308
Unigene11784_A	tetur13g00330	100	211	0	0	633	1	276	486	3e-129	456
Unigene11785_A	tetur37g00970	97.59	83	2	0	841	593	212	294	2e-39	158
Unigene11786_A	tetur37g00970	89.55	67	7	0	682	482	212	278	4e-27	117
Unigene11787_A	tetur11g05690	100	300	0	0	1083	184	1	300	1e-173	604
Unigene11788_A	tetur02g15001	46.64	298	153	3	879	4	17	311	4e-73	270
Unigene1178_A	tetur07g06110	96.62	237	8	0	1	711	931	1167	9e-134	472
Unigene11790_A	tetur07g04010	99.21	380	3	0	120	1259	1	380	0	764
Unigene11791_A	tetur27g01060	96.43	84	3	0	2	253	177	260	1e-42	166
Unigene11792_A	tetur29g00130	99.22	765	6	0	37	2331	1	765	0	1547
Unigene11793_A	tetur01g05520	94.83	58	3	1	196	23	1	57	6e-25	109
Unigene11794_A	tetur14g02390	85.15	101	15	0	818	1120	447	547	2e-62	170
Unigene11795_A	tetur14g02390	65.48	336	113	4	69	1067	290	617	3e-115	410
Unigene11796_A	tetur15g01990	100	72	0	0	216	1	1427	1498	1e-36	146
Unigene11797_A	tetur07g01120	99.16	357	3	0	1133	63	7	363	0	711
Unigene11798_A	tetur33g00390	100	94	0	0	323	42	295	388	1e-53	202
Unigene11799_A	tetur22g00020	94.72	303	16	0	132	1040	1	303	4e-167	583
Unigene1179_A	tetur13g02250	99.27	275	2	0	267	1091	1	275	3e-153	536
Unigene117_A	tetur25g00400	95.31	64	3	0	211	20	1405	1468	4e-29	121
Unigene11801_A	tetur27g02400	94.25	174	10	0	2	523	495	668	2e-91	330
Unigene11803_A	tetur03g10053	96.3	27	1	0	1	81	70	96	1e-09	57
Unigene11804_A	tetur17g01720	97.52	161	4	0	669	187	1	161	1e-85	311
Unigene11805_A	tetur07g04560	97.89	284	6	0	852	1	1	284	6e-161	562
Unigene11807_A	tetur04g05780	85.62	306	44	1	920	3	19	321	7e-151	529
Unigene11808_A	tetur04g05780	85.62	306	44	1	920	3	19	321	6e-151	529
Unigene11809_A	tetur28g00030	100	105	0	0	840	526	143	247	8e-64	239
Unigene1180_A	tetur07g00780	98.87	443	5	0	1330	2	1	443	0	873
Unigene11810_A	tetur13g01620	92.55	161	8	1	92	562	8	168	3e-79	290
Unigene11812_A	tetur18g00410	98.42	633	10	2	1900	2	1	631	0	1269
Unigene11813_A	tetur01g13580	95.28	233	11	0	699	1	42	274	2e-134	473
Unigene11814_A	tetur25g01640	98.9	820	9	0	2461	2	774	1593	0	1654
Unigene11815_A	tetur16g01030	98.05	257	5	0	54	824	1	257	5e-143	502
Unigene11816_A	tetur10g01850	98.99	693	7	0	2296	218	158	850	0	1362
Unigene11817_A	tetur01g07700	97.67	258	6	1	876	103	81	337	2e-144	507
Unigene11818_A	tetur10g04760	92.59	108	8	0	404	81	283	390	3e-52	199
Unigene11819_A	tetur10g04810	86.11	72	10	0	296	81	317	388	9e-30	124
Unigene1181_A	tetur04g07130	99.83	595	1	0	1785	1	1629	2223	0	1210
Unigene11821_A	tetur17g00920	98.14	323	6	0	607	1575	1	323	0	656
Unigene11822_A	tetur01g16794	95.43	634	6	1	1834	2	1	634	0	1207
Unigene11824_A	tetur02g09340	99.32	147	1	0	441	1	990	1136	2e-89	323
Unigene11825_A	tetur19g02930	99.61	511	2	0	1617	85	4	514	0	1066
Unigene11826_A	tetur36g00370	100	164	0	0	2	493	346	509	1e-91	330
Unigene11827_A	tetur13g03030	98.55	1171	17	0	156	3668	1	1171	0	2315
Unigene11828_A	tetur04g01720	90.53	264	25	1	793	2	1	241	4e-137	483
Unigene11829_A	tetur05g04910	84.15	183	29	1	303	851	5	181	9e-84	305
Unigene1182_A	tetur18g01170	96.77	31	1	0	93	1	1	31	7e-12	65.1
Unigene11830_A	tetur05g04910	86.44	177	23	1	303	830	5	181	7e-84	306
Unigene11831_A	tetur15g03840	99.68	313	1	0	1566	628	1	313	0	649
[truncated: 17,113 more rows]
