# Supplementary material for: Analysis of Insecticide Resistance-Related Genes of the Carmine Spider Mite Tetranychus cinnabarinus Based on a De Novo Assembled Transcriptome
Source: PLoS One. 2014 May 15;9(5):e94779. doi: 10.1371/journal.pone.0094779 (PMC4022505; doi:10.1371/journal.pone.0094779)
Supplement: Table S3 — Alignment of assembled unigenes to proteins in the CEGMA database, as determined by a BLASTx search. (XLSX) [file pone.0094779.s003.xlsx]

## Sheet: Sheet1
Table S3 Alignment of assembled unigenes to proteins in the CEGMA database, as determined by a BLASTx search.
KOG	Uninene	hit score	Seq. Description
KOG0002.1	Unigene10052_A	69.49	ribosomal protein L39
KOG0003.6	Unigene9734_A	108.14	Ubiquitin C
KOG0018.7	Unigene19023_A	1440.93	structural maintenance of chromosomes 1A
KOG0019.3	Unigene9300_A	1133.71	heat shock protein 90
KOG0025.1	Unigene20702_A	353.04	trans-2-enoyl-CoA reductase
KOG0047.3	Unigene9519_A	764.57	catalase
KOG0062.1	Unigene20663_A	811.92	ABC-transporter
KOG0073.10	Unigene16876_A	259.39	ADP-ribosylation factor-like protein 2
KOG0077.7	Unigene10334_A	212.57	GTP-binding protein
KOG0084.5	Unigene9552_A	245.7	ras-related protein Rab-8A
KOG0092.7	Unigene9495_A	298.24	ras-related protein Rab-5A
KOG0094.9	Unigene9816_A	320.13	ras-related protein Rab-6A-like
KOG0100.8	Unigene9282_A	1035.09	heat shock protein 70-2
KOG0102.3	Unigene9769_A	1100.53	heat shock protein 70
KOG0103.3	Unigene8856_A	639.53	heat shock protein 105 kDa
KOG0122.1	Unigene11010_A	289.79	RNA binding
KOG0142.2	Unigene4751_A	259.66	Isopentenyl diphosphate isomerase
KOG0173.14	Unigene9968_A	256.9	proteasome subunit beta 7
KOG0174.10	Unigene8782_A	255.92	Proteasome subunit beta type-6 precursor
KOG0175.1	Unigene8621_A	362.98	Proteasome beta-5 subunit
KOG0176.4	Unigene10241_A	338.61	proteasome
KOG0177.2	Unigene10254_A	233.91	Proteasome subunit beta type-2
KOG0179.6	Unigene9002_A	235.76	Proteasome subunit beta type-1
KOG0180.2	Unigene8477_A	260.01	proteasome subunit beta type-3
KOG0181.4	Unigene2819_A	253.11	Proteasome subunit alpha type-2
KOG0182.7	Unigene4643_A	367.17	Proteasome subunit alpha type-6
KOG0183.1	Unigene10820_A	405.44	Proteasome subunit alpha type-7
KOG0184.2	Unigene9951_A	101.55	Proteasome subunit alpha type-3
KOG0185.3	Unigene4619_A	201.66	Proteasome subunit beta type-4 precursor
KOG0188.4	Unigene3011_A	1431.31	alanyl-tRNA synthetase, cytoplasmic
KOG0190.21	Unigene8977_A	688.16	protein disulfide isomerase
KOG0209.3	Unigene3867_A	1640.09	ATPase type 13A1
KOG0211.1	Unigene3486_A	882.56	Protein phosphatase 2A at 29B
KOG0225.3	Unigene9168_A	517.13	pyruvate dehydrogenase
KOG0233.7	Unigene10091_A	276.24	Vacuolar ATP synthase 21 kDa proteolipid subunit
KOG0258.3	CL197.Contig1_A	596.67	alanine aminotransferase
KOG0264.3	Unigene9234_A	710.68	histone-binding protein RBBP7
KOG0271.1	Unigene19079_A	627	Notchless
KOG0276.1	Unigene9018_A	5.19	coatomer protein complex
KOG0279.2	Unigene10727_A	515.97	guanine nucleotide binding protein subunit
KOG0285.2	Unigene17103_A	545.42	pleiotropic regulator
KOG0289.2	Unigene19700_A	676.15	pre-mRNA-processing factor 19
KOG0292.2	Unigene4167_A	1492.02	coatomer subunit alpha
KOG0302.1	Unigene17387_A	432.75	glutamate-rich WD repeat-containing protein
KOG0313.2	Unigene12045_A	355.05	ribosome biogenesis protein
KOG0318.36	Unigene9925_A	777.48	WD repeat-containing protein
KOG0327.5	Unigene3058_A	597.05	eukaryotic initiation factor 4A-III
KOG0328.3	Unigene3058_A	689.25	eukaryotic initiation factor 4A-III
KOG0329.11	Unigene9184_A	76.93	ATP-dependent RNA helicase DDX39
KOG0330.3	Unigene4626_A	668.12	ATP-dependent RNA helicase DDX47
KOG0331.11	CL199.Contig1_A	620.21	DEAD
KOG0346.2	Unigene3565_A	527.51	ATP-dependent RNA helicase DBP9
KOG0357.5	Unigene10581_A	824.37	chaperonin containing subunit 5
KOG0358.1	Unigene9429_A	721.13	T-complex protein 1 subunit delta
KOG0359.2	Unigene8506_A	815.37	T-complex protein 1 subunit zeta
KOG0361.7	Unigene10915_A	807.36	T-complex protein 1 subunit eta
KOG0362.3	Unigene10352_A	813.48	T-complex protein 1 subunit theta
KOG0363.4	Unigene8470_A	775.63	T-complex protein 1 subunit beta
KOG0364.6	Unigene10689_A	860.62	T-complex protein 1 subunit gamma
KOG0365.5	Unigene21001_A	370.87	protein farnesyltransferase subunit beta-like
KOG0366.6	Unigene3276_A	329.17	Rab geranylgeranyltransferase
KOG0367.9	Unigene21001_A	149.21	farnesyltransferase
KOG0371.3	Unigene3768_A	538.37	microtubule star
KOG0372.5	Unigene3012_A	511.19	microtubule star
KOG0373.1	Unigene20647_A	510.16	microtubule star
KOG0376.1	Unigene4041_A	728.98	serine/threonine-protein phosphatase 5
KOG0394.3	Unigene9663_A	322.13	ras-related protein Rab-7a
KOG0397.1	Unigene10073_A	271.43	60S ribosomal protein L11
KOG0400.1	Unigene8787_A	237.64	40S ribosomal protein S13
KOG0402.1	Unigene9236_A	135.06	60S ribosomal protein L37a
KOG0407.1	Unigene10489_A	227.16	small subunit ribosomal protein 14
KOG0418.4	Unigene11001_A	275.44	ubiquitin conjugating enzyme
KOG0419.8	Unigene10894_A	244.16	Ubiquitin-conjugating enzyme E2 A
KOG0420.11	Unigene9689_A	280.06	NEDD8-conjugating enzyme
KOG0424.10	Unigene10876_A	284.78	ubiquitin-conjugating enzyme 9
KOG0434.3	Unigene4274_A	1207.27	isoleucyl-tRNA synthetase
KOG0441.6	Unigene10589_A	243.38	Hydrogen Peroxide Complex
KOG0450.7	Unigene10589_A	1516.34	Hydrogen Peroxide Complex
KOG0460.8	Unigene10450_A	614.44	elongation factor
KOG0466.2	Unigene9853_A	694.4	translation initiation factor 2 gamma subunit
KOG0468.6	Unigene17554_A	1570.78	unnamed protein product
KOG0469.7	Unigene9391_A	1338.02	elongation factor-2
KOG0477.4	Unigene2817_A	1269.5	DNA replication licensing factor MCM2
KOG0481.1	Unigene18117_A	465.11	DNA replication licensing factor mcm5
KOG0495.1	Unigene17515_A	25.51	pre-mRNA-processing factor 6
KOG0523.2	Unigene10983_A	865.21	transketolase
KOG0524.4	Unigene4235_A	509.35	pyruvate dehydrogenase
KOG0530.3	Unigene19141_A	9.84	protein farnesyltransferase
KOG0534.2	Unigene4227_A	350.13	cytochrome b5 reductase gene b
KOG0544.2	Unigene10169_A	184.82	FK506-binding protein
KOG0556.4	Unigene4824_A	733.54	aspartyl-tRNA synthetase
KOG0559.7	Unigene10649_A	561.07	dihydrolipoamide succinyltransferase
KOG0563.1	Unigene4171_A	31.73	glucose-6-phosphate 1-dehydrogenase
KOG0625.1	Unigene9953_A	796.26	phosphoglucomutase
KOG0631.4	Unigene11305_A	420.65	galactokinase 2
KOG0650.4	Unigene20926_A	766.99	Ribosome biogenesis protein
KOG0659.9	Unigene4667_A	491.34	cell division protein kinase
KOG0675.10	Unigene10083_A	634.78	calnexin
KOG0679.2	Unigene4308_A	638.58	actin
KOG0683.10	Unigene9262_A	488.48	glutamine synthetase
KOG0687.1	Unigene3504_A	580.72	26S proteasome non-ATPase regulatory subunit 6
KOG0688.5	Unigene4064_A	686.89	Eukaryotic peptide chain release factor (eRF) subunit-1
KOG0727.1	Unigene8685_A	666.17	26S protease regulatory subunit 6B
KOG0728.4	Unigene8638_A	696.48	26S protease regulatory subunit 8
KOG0729.2	Unigene10830_A	731.86	26S protease regulatory subunit 7
KOG0734.4	Unigene18875_A	704.82	ATP-dependent metalloprotease FtsH
KOG0741.11	Unigene3889_A	907.21	vesicle-fusing ATPase
KOG0756.11	Unigene4419_A	453.58	solute carrier family 25, member 1
KOG0758.17	Unigene19143_A	410.99	mitochondrial carnitine
KOG0767.13	Unigene8875_A	473.83	Slc25a3-prov protein
KOG0780.4	Unigene3941_A	863.67	signal recognition particle 54 kDa protein
KOG0784.12	Unigene9938_A	497.88	isocitrate dehydrogenase
KOG0785.3	Unigene9635_A	604.5	isocitrate dehydrogenase
KOG0787.9	Unigene2456_A	408.78	Pyruvate dehydrogenase
KOG0788.5	Unigene2449_A	393.76	S-adenosylmethionine decarboxylase proenzyme
KOG0815.3	Unigene9720_A	458.76	60S acidic ribosomal protein P0
KOG0817.9	Unigene9882_A	107.19	iazepam Binding Inhibitor (DBI) aka Acyl-CoA binding protein (ACBP)
KOG0820.1	Unigene19837_A	448.61	Probable dimethyladenosine transferase
KOG0829.2	Unigene10163_A	231.88	60S ribosomal protein L18a
KOG0852.10	Unigene10499_A	319.73	thioredoxin peroxidase
KOG0853.1	Unigene21092_A	326.92	alpha-1,3-mannosyltransferase ALG2
KOG0857.3	Unigene10429_A	338.46	ribosomal protein L10
KOG0861.1	Unigene20474_A	260.89	synaptobrevin homolog YKT6
KOG0862.10	Unigene8784_A	296.99	Vesicle-trafficking protein SEC22b-B
KOG0871.2	Unigene17458_A	146.82	protein Dr1
KOG0876.6	Unigene8387_A	323.91	manganese superoxide dismutase
KOG0878.3	Unigene10539_A	206.55	Ribosomal protein 49
KOG0880.6	Unigene9205_A	295.45	peptidylprolyl isomerase B
KOG0888.7	Unigene10544_A	217.81	nucleoside diphosphate kinase B
KOG0894.7	Unigene16697_A	259.45	ubiquitin
KOG0898.2	Unigene10964_A	219.42	40S ribosomal protein S15
KOG0922.11	Unigene18108_A	850.3	ATP-dependent RNA helicase DHX8 [
KOG0927.3	Unigene4702_A	1006.34	ABC-transporter, class F
KOG0934.1	Unigene4247_A	255.65	AP-1 complex subunit sigma-2
KOG0935.3	Unigene19117_A	258	clathrin adaptor complex
KOG0937.2	Unigene20163_A	758.04	AP-1 complex subunit mu-1
KOG0938.9	Unigene8694_A	730.48	AP-2 complex subunit mu-1
KOG0948.5	Unigene20744_A	1540.53	superkiller viralicidic activity 2
KOG0952.8	Unigene17804_A	758.14	Activating signal cointegrator 1 complex subunit 3
KOG0960.4	Unigene10376_A	664.58	Mitochondrial-processing peptidase subunit beta
KOG0964.5	Unigene19853_A	1669.69	structural maintenance of chromosomes protein 3
KOG0969.4	Unigene20151_A	1591.97	DNA polymerase delta catalytic subunit
KOG0985.9	Unigene10663_A	2907.28	Clathrin heavy chain 1
KOG0989.7	Unigene11980_A	408.06	replication factor C subunit 4
KOG0991.7	Unigene18104_A	501.04	replication factor C subunit 2
KOG0996.7	Unigene20991_A	1277.34	tructural maintenance of chromosomes protein 4
KOG1036.3	Unigene19914_A	442.18	Mitotic checkpoint protein BUB3
KOG1058.5	Unigene3237_A	1274.17	coatomer subunit beta
KOG1062.9	Unigene2740_A	1072.48	AP-1 complex subunit gamma-1
KOG1068.2	Unigene19816_A	181.17	exosome complex exonuclease Rrp41
KOG1077.2	Unigene8857_A	1333.71	AP-2 complex subunit alpha-2
KOG1078.1	Unigene3752_A	1110.38	coatomer subunit gamma-2
KOG1088.9	Unigene20369_A	144.15	tRNA methyltransferase
KOG1098.15	Unigene2321_A	884.78	putative rRNA methyltransferase 3
KOG1099.1	Unigene16004_A	361.83	cell division protein
KOG1112.9	Unigene10900_A	1187.27	ribonucleoside-diphosphate reductase large subunit
KOG1123.1	Unigene19785_A	1009.06	TFIIH basal transcription factor complex helicase XPB
KOG1137.1	Unigene18870_A	773.42	cleavage and polyadenylation specificity factor subunit 3
KOG1145.1	Unigene11695_A	632.98	translation initiation factor IF-2
KOG1148.2	Unigene3270_A	0.74	glutaminyl-tRNA synthetase
KOG1149.2	Unigene18084_A	440.9	glutamyl-tRNA synthetase
KOG1158.7	Unigene4478_A	911.63	NADPH cytochome P450 reductase
KOG1159.10	Unigene4477_A	442.8	NADPH cytochome P450 reductase
KOG1180.10	Unigene11020_A	776.54	Acyl-CoA synthetase long-chain
KOG1211.1	Unigene17236_A	238.27	glutamyl-tRNA
KOG1235.1	Unigene17535_A	-4.04	aarF domain containing kinase 1 precursor
KOG1241.3	Unigene11042_A	16.07	importin subunit beta-1-like isoform 1
KOG1255.2	Unigene8718_A	528.39	succinyl-CoA ligase
KOG1268.2	Unigene20497_A	269.64	glucosamine--fructose-6-phosphate aminotransferase
KOG1272.2	Unigene19661_A	436.42	WD repeat-containing protein 46
KOG1291.10	Unigene2305_A	645.84	solute carrier family 11
KOG1299.5	Unigene19663_A	199.5	vacuolar protein sorting-associated protein 45
KOG1300.11	Unigene2421_A	813.44	syntaxin binding protein 1
KOG1301.1	Unigene3602_A	212.62	sec1 family domain-containing protein 1
KOG1322.2	Unigene4119_A	550.01	GDP-mannose pyrophosphorylase
KOG1335.2	Unigene9024_A	807.73	dihydrolipoamide dehydrogenase
KOG1342.3	Unigene9303_A	729.28	Rpd3, histone deacetylase 1
KOG1349.8	Unigene17604_A	427.27	GPI-transamidase
KOG1350.3	Unigene9349_A	801.67	ATP synthase beta subunit
KOG1351.9	Unigene10980_A	817.65	v-type proton ATPase subunit B-like
KOG1353.10	Unigene9060_A	838.58	ATP synthase subunit alpha,
KOG1355.6	Unigene4395_A	619.48	adenylosuccinate synthetase
KOG1358.5	Unigene4768_A	8.21	serine palmitoyltransferase
KOG1367.1	Unigene10786_A	693.03	phosphoglycerate kinase
KOG1370.1	Unigene9218_A	699.94	Adenosylhomocysteinase
KOG1373.2	Unigene10247_A	877.81	transport protein Sec61 subunit alpha 2
KOG1374.1	Unigene19116_A	725.79	gamma tubulin
KOG1390.1	Unigene18929_A	12.77	Acetoacetyl-CoA thiolase 3
KOG1393.9	Unigene8936_A	628.06	HMG-CoA synthase
KOG1394.3	Unigene20504_A	522.86	3-oxoacyl-[acyl-carrier-protein] synthase
KOG1415.5	Unigene10615_A	236.66	ubiquitin carboxyl-terminal hydrolase isozyme
KOG1433.1	Unigene18555_A	-1.86	DNA repair protein RAD51
KOG1439.3	Unigene10451_A	759.37	rab GDP dissociation inhibitor alpha
KOG1448.2	Unigene10852_A	504.8	phosphoribosyl pyrophosphate synthetase 1 isoform 1
KOG1458.4	Unigene9929_A	524.27	fructose-1,6-bisphosphatase
KOG1463.3	Unigene4787_A	646.56	26S proteasome non-ATPase regulatory subunit
KOG1466.5	Unigene2510_A	266.32	translation initiation factor eIF-2B subunit alpha
KOG1468.1	Unigene2649_A	405.91	methylthioribose-1-phosphate isomerase
KOG1487.2	Unigene18761_A	575.38	developmentally regulated GTP-binding protein
KOG1491.1	Unigene3742_A	616.29	GTP-binding protein
KOG1494.7	Unigene9296_A	498.7	mitochondrial malate dehydrogenase 2
KOG1498.5	Unigene9508_A	617.41	26S proteasome non-ATPase regulatory subunit
KOG1506.4	Unigene10094_A	567.52	Methionine adenosyl transferase gene b
KOG1523.5	Unigene10716_A	431.09	actin-related protein 2/3 complex subunit 1A
KOG1526.1	Unigene9035_A	4.47	isocitrate dehydrogenase 1
KOG1531.2	Unigene10951_A	374.53	ATP synthase subunit gamma
KOG1532.5	Unigene19214_A	406.43	XPA-binding protein
KOG1533.5	Unigene15250_A	264.44	GPN-loop GTPase 2
KOG1534.3	Unigene11077_A	348.29	GPN-loop GTPase 3
KOG1535.1	Unigene19744_A	264.46	umarylacetoacetate hydrolase domain-containing protein
KOG1539.2	Unigene16840_A	893.55	WD repeat domain 36
KOG1540.11	Unigene20847_A	347.43	ubiquinone/menaquinone biosynthesis methyltransferase
KOG1541.2	Unigene12165_A	394.42	methyltransferase WBSCR22
KOG1549.1	Unigene19081_A	681.94	cysteine desulfurase
KOG1555.2	Unigene8585_A	485.52	26S proteasome non-ATPase regulatory subunit
KOG1556.4	CL186.Contig1_A	408.23	26S proteasome non-ATPase regulatory subunit 7
KOG1562.5	Unigene3249_A	395.39	spermidine synthase
KOG1566.5	Unigene18859_A	502.24	calcium binding protein 39
KOG1567.10	Unigene10201_A	481.8	RecName: Full
KOG1568.6	Unigene12412_A	89.5	signal peptidase I
KOG1596.6	Unigene10181_A	450.56	fibrillarin
KOG1597.3	Unigene4567_A	427.19	transcription initiation factor IIB
KOG1626.4	Unigene10267_A	408.24	inorganic pyrophosphatase
KOG1636.2	Unigene9721_A	353.87	proliferating cell nuclear antigen
KOG1637.2	Unigene3407_A	1006.94	cytoplasmic Threonyl-tRNA synthetase
KOG1641.7	Unigene9243_A	122.97	10 kDa heat shock protein
KOG1643.1	Unigene9328_A	408.87	triosephosphate isomerase
KOG1644.2	Unigene20575_A	295.54	U2 small nuclear ribonucleoprotein A
KOG1646.5	Unigene11008_A	372.34	ribosomal protein S6
KOG1647.5	Unigene8717_A	392.01	Vacuolar proton pump subunit D
KOG1654.8	Unigene9748_A	187.62	Autophagy-specific gene 8a
KOG1662.6	Unigene9455_A	167.88	ATP synthase subunit O
KOG1664.5	Unigene9044_A	315.45	Vacuolar proton pump subunit E 1
KOG1668.1	Unigene10433_A	300.07	elongation factor 1-beta
KOG1678.4	Unigene9118_A	293.13	60S ribosomal protein L15
KOG1688.10	Unigene3318_A	243.69	protein RER1
KOG1691.2	Unigene9221_A	219.55	Transmembrane emp24 domain-containing protein 10 precursor
KOG1692.1	Unigene8736_A	284.75	Transmembrane emp24 domain-containing protein 2 precursor
KOG1712.1	Unigene12954_A	162.52	adenine phosphoribosyltransferase
KOG1722.3	Unigene10360_A	226.92	ribosomal protein L24
KOG1723.5	Unigene9531_A	244.86	Probable ribosome biogenesis protein RLP24
KOG1727.3	Unigene10399_A	192.11	translationally controlled tumor protein
KOG1728.6	Unigene9438_A	228.3	40S ribosomal protein S11
KOG1733.10	Unigene2485_A	69.77	Mitochondrial import inner membrane translocase subunit Tim13
KOG1742.3	Unigene9383_A	214.73	60S ribosomal protein L27a
KOG1746.2	Unigene11101_A	164.31	Dolichyl-diphosphooligosaccharide--protein glycosyltransferase subunit
KOG1750.7	Unigene19558_A	132.26	30S ribosomal protein S12
KOG1753.5	Unigene9050_A	212.57	ribosomal protein S16
KOG1754.4	Unigene9924_A	211.4	ribosomal protein S15
KOG1755.12	Unigene10159_A	92.88	Blo t profilin allergen
KOG1758.3	Unigene9618_A	180.57	ATP synthase subunit delta
KOG1760.3	Unigene19004_A	105.76	Prefoldin subunit 4
KOG1762.2	Unigene8745_A	149.36	60S acidic ribosomal protein P0
KOG1769.10	Unigene10368_A	8.77	Small ubiquitin-related modifier
KOG1770.5	Unigene9249_A	172.47	isolog of yeast sui1 and rice gos2
KOG1772.4	Unigene9700_A	125.42	Probable vacuolar proton pump subunit G
KOG1774.5	Unigene10154_A	125.39	small nuclear ribonucleoprotein E
KOG1775.11	Unigene19511_A	134.23	U6 snRNA-associated Sm-like protein LSm5
KOG1779.13	Unigene10877_A	119.66	28S ribosomal protein S18A
KOG1780.11	Unigene4768_A	103.12	serine palmitoyltransferase 1
KOG1781.2	Unigene17808_A	139.82	U6 snRNA-associated Sm-like protein LSm7
KOG1782.12	Unigene3658_A	-10.72	U6 snRNA-associated Sm-like protein LSm1
KOG1784.2	Unigene13062_A	105.96	U6 snRNA-associated Sm-like protein LSm8
KOG1795.6	Unigene21047_A	766.16	Pre-mRNA processing splicing factor 8
KOG1800.1	Unigene11446_A	514.01	Adrenodoxin reductase
KOG1816.1	Unigene4579_A	390.9	Ubiquitin fusion degradation protein 1 homolog
KOG1872.6	Unigene2604_A	174.53	Ubiquitin carboxyl-terminal hydrolase 14
KOG1885.6	Unigene3967_A	884.05	lysyl-tRNA synthetase
KOG1889.5	Unigene3092_A	665.77	phosphatidylinositide phosphatase SAC1
KOG1915.11	Unigene18561_A	957.65	crooked neck-like protein 1
KOG1936.10	Unigene17874_A	552.79	histidyl-tRNA synthetase, cytoplasmic
KOG1942.1	Unigene20768_A	757.53	pontin
KOG1979.4	Unigene12921_A	277.74	DNA mismatch repair protein
KOG1980.17	Unigene10775_A	754.38	DNA mismatch repair protein MutS
KOG1986.3	Unigene3683_A	1060.34	protein transport protein sec23
KOG1992.3	Unigene3577_A	1232.74	exportin-2
KOG2004.16	Unigene17108_A	1309.89	lon peptidase 1
KOG2014.1	Unigene17557_A	256.77	SUMO activating enzyme
KOG2017.2	Unigene11404_A	474.6	adenylyltransferase and sulfurtransferase MOCS3
KOG2035.2	Unigene20842_A	401.95	replication factor C subunit 3
KOG2036.2	Unigene11222_A	639.53	hypothetical protein
KOG2044.5	Unigene11862_A	728.52	5'-3' exoribonuclease 2
KOG2047.8	Unigene12189_A	1151.68	XPA binding protein 2
KOG2067.12	Unigene18533_A	80.87	peptidase
KOG2104.6	Unigene8910_A	147.65	GTPase activating protein
KOG2189.5	CL22.Contig1_A	1143.7	V-type proton ATPase 116 kDa subunit a isoform 1
KOG2292.9	Unigene9277_A	1237.09	oligosaccharyl transferase
KOG2309.2	Unigene10029_A	412.93	60S ribosomal protein L8
KOG2311.5	Unigene15827_A	161.53	tRNA uridine 5-carboxymethylaminomethyl modification enzyme GidA
KOG2321.2	Unigene11484_A	608.14	Hypothetical protein
KOG2387.2	Unigene10837_A	652.67	CTP synthase 1
KOG2415.1	Unigene4853_A	801.12	electron transfer flavoprotein-ubiquinone oxidoreductase
KOG2446.4	Unigene10155_A	878.64	phosphoglucose isomerase
KOG2451.8	Unigene18737_A	669.02	Succinic semialdehyde dehydrogenase
KOG2467.2	Unigene10624_A	676.83	serine hydroxymethyltransferase
KOG2472.8	Unigene20086_A	831.26	phenylalanyl-tRNA synthetase beta chain
KOG2481.8	Unigene9578_A	652.04	pescadillo homolog
KOG2509.6	Unigene3975_A	296.89	seryl-tRNA synthetase
KOG2519.11	Unigene20834_A	394.13	flap endonuclease 1
KOG2529.3	Unigene4756_A	576.68	H/ACA ribonucleoprotein complex subunit
KOG2531.3	Unigene3882_A	673.74	xylulose kinase
KOG2535.1	Unigene16570_A	773.89	histone acetyltransferase
KOG2537.6	Unigene2949_A	523.61	N-acetylglucosamine-phosphate mutase
KOG2555.10	Unigene8630_A	683.29	bifunctional purine biosynthesis protein
KOG2572.1	Unigene8725_A	664.59	Nucleolar protein 5
KOG2574.5	Unigene19875_A	623.08	U4/U6 small nuclear ribonucleoprotein
KOG2575.6	Unigene20261_A	494.68	dolichyl pyrophosphate
KOG2606.1	Unigene16679_A	286.33	OTU domain-containing protein 6B
KOG2613.1	Unigene2394_A	642.5	60S ribosomal export protein NMD3
KOG2617.4	Unigene8593_A	743.71	citrate synthase
KOG2636.1	Unigene16659_A	309.75	Splicing factor 3A subunit 3
KOG2638.2	Unigene9630_A	736.75	UTP--glucose-1-phosphate uridylyltransferase
KOG2653.9	Unigene8533_A	788.51	6-phosphogluconate dehydrogenase
KOG2670.1	Unigene9448_A	667.43	putative enolase protein
KOG2680.4	Unigene20848_A	739.3	reptin
KOG2700.2	Unigene4036_A	624.82	adenylosuccinate lyase
KOG2703.1	Unigene2482_A	418.3	Zinc finger protein ZPR1
KOG2711.6	Unigene3703_A	428.69	glycerol-3-phosphate dehydrogenase
KOG2719.2	Unigene3368_A	531.28	CAAX prenyl protease 1 homolog
KOG2726.6	Unigene12707_A	273.06	peptide chain release factor 1
KOG2728.18	Unigene21074_A	344.37	angiopoietin-4 precursor
KOG2732.5	Unigene11537_A	5.5	DNA polymerase delta subunit
KOG2738.4	Unigene17998_A	556.2	methionine aminopeptidase
KOG2749.10	Unigene17832_A	430.82	polyribonucleotide 5'-hydroxyl-kinase
KOG2754.7	Unigene3129_A	607.2	dolichyl-diphosphooligosaccharide
KOG2757.3	Unigene3537_A	396.68	mannose-6-phosphate isomerase
KOG2767.12	Unigene9014_A	519.88	eukaryotic translation initiation factor 5
KOG2770.3	Unigene4087_A	470.63	aminomethyltransferase
KOG2772.7	Unigene9731_A	431	transaldolase
KOG2775.5	Unigene9308_A	696.79	methionine aminopeptidase 2
KOG2781.3	Unigene19124_A	465.33	U3 small nucleolar ribonucleoprotein 4
KOG2783.4	Unigene16384_A	9.27	phenylalanyl-tRNA synthetase alpha subunit
KOG2784.3	Unigene3963_A	735.88	phenylalanyl-tRNA synthetase alpha chain
KOG2785.1	Unigene21131_A	404.01	zinc finger protein 622
KOG2792.1	Unigene204_A	111.27	unnamed protein product
KOG2803.2	Unigene4633_A	4.6	ethanolamine-phosphate cytidylyltransferase
KOG2807.3	Unigene12941_A	138.65	general transcription factor IIH subunit 2
KOG2825.5	Unigene3206_A	500.58	arsenical pump-driving atpase
KOG2833.3	Unigene19557_A	428.74	Diphosphomevalonate decarboxylase
KOG2851.5	Unigene16760_A	437.99	DNA primase small subunit
KOG2854.6	Unigene4815_A	390.59	adenosine kinase
KOG2874.4	Unigene20117_A	451.49	failed axon connections protein
KOG2877.2	Unigene2701_A	378.25	choline/ethanolaminephosphotransferase
KOG2908.2	Unigene4004_A	402.36	proteasome
KOG2909.11	Unigene9810_A	504.34	V-type proton ATPase subunit
KOG2916.2	Unigene2501_A	494.07	eukaryotic translation initiation factor 2 subunit 1
KOG2930.3	Unigene3865_A	199.2	RING-box protein
KOG2948.12	Unigene3443_A	404.87	Melanocyte proliferating gene 1
KOG2952.8	Unigene2941_A	408.42	Cell cycle control protein 50A
KOG2957.5	Unigene8750_A	598.82	V-type proton ATPase subunit d 2
KOG2967.12	Unigene19484_A	234.83	RNA (guanine-9-)-methyltransferase domain-containing protein 2-like
KOG2971.6	Unigene4672_A	323.53	ribosome biogenesis protein BRX1 homolog
KOG2981.3	Unigene2636_A	175.91	storkhead-box protein 1
KOG3013.3	Unigene12014_A	329.16	exosome complex exonuclease RRP4
KOG3022.8	Unigene20293_A	388.41	cytosolic Fe-S cluster assembly factor NUBP1
KOG3031.1	Unigene3148_A	304.98	ribosome production factor 2 homolog
KOG3048.9	Unigene3578_A	165.06	prefoldin subunit 5
KOG3049.6	Unigene8459_A	4.2	succinate dehydrogenase complex subunit B
KOG3052.2	Unigene9194_A	337.38	Cytochrome bc1 complex
KOG3064.4	Unigene3758_A	352.56	protein MAK16 homolog
KOG3079.5	Unigene4422_A	247.63	adenylate kinase 1
KOG3090.1	Unigene10423_A	378.46	Prohibitin-2
KOG3106.6	Unigene3591_A	345.83	ER lumen protein retaining receptor
KOG3147.5	Unigene4631_A	4.07	6-phosphogluconolactonase
KOG3149.8	Unigene18962_A	256.02	YEATS domain-containing protein 4
KOG3157.2	Unigene22470_A	251.55	proline synthase co-transcribed bacterial homolog protein
KOG3163.1	Unigene8844_A	392.29	TGF-beta-inducible nuclear protein 1
KOG3164.7	Unigene17541_A	207.24	rRNA-processing protein UTP23 homolog
KOG3167.7	Unigene21163_A	168.8	H/ACA ribonucleoprotein complex subunit 2
KOG3174.8	Unigene8406_A	420.41	capping protein
KOG3180.1	Unigene10572_A	415.24	electron transfer flavoprotein, beta subunit
KOG3185.2	Unigene3592_A	379.17	eukaryotic translation initiation factor 6
KOG3188.2	Unigene18793_A	370.61	transmembrane protein 11
KOG3189.3	Unigene19658_A	346.33	phosphomannomutase
KOG3204.2	Unigene10623_A	322.12	60S ribosomal protein L13a
KOG3205.20	Unigene9187_A	229.39	Rho GDP dissociation inhibitor
KOG3218.4	Unigene2586_A	360.43	DNA-directed RNA polymerases I
KOG3229.1	Unigene4011_A	280.68	charged multivesicular body protein 3
KOG3232.5	Unigene19839_A	94.18	Charged multivesicular body protein 1b
KOG3237.6	Unigene17487_A	139.36	probable U3 small nucleolar RNA-associated protein 11
KOG3239.2	Unigene4142_A	214.53	Density-regulated protein
KOG3271.5	Unigene9406_A	243.62	translation initiation factor 5A
KOG3273.1	Unigene19624_A	231.03	RNA-binding protein PNO1
KOG3275.7	Unigene10144_A	179.56	histidine triad nucleotide-binding protein
KOG3283.5	Unigene10500_A	286.19	40S ribosomal protein S8
KOG3284.1	Unigene3224_A	268.33	vacuolar protein sorting-associated protein 28
KOG3285.5	Unigene10233_A	228.42	mitotic spindle assembly checkpoint protein MAD2
KOG3291.1	Unigene9952_A	328.16	ribosomal protein S5
KOG3295.3	Unigene9827_A	185.78	ribosomal protein L13
KOG3297.1	Unigene17375_A	5.97	polymerase (RNA) III (DNA directed) polypeptide H (22.9kD) isoform 1
KOG3301.4	Unigene10369_A	294.33	40S ribosomal protein S9
KOG3311.9	Unigene8430_A	158.56	ribosomal protein S18
KOG3313.5	Unigene19089_A	217.95	prefoldin subunit 3
KOG3318.1	Unigene3108_A	141.05	transmembrane protein 85
KOG3320.1	Unigene10061_A	265.69	ribosomal protein S7
KOG3330.1	Unigene3069_A	-6.47	Trafficking protein particle complex subunit 3
KOG3343.3	Unigene17291_A	237.23	Coatomer subunit zeta-1
KOG3361.5	Unigene8575_A	199.93	scaffold protein
KOG3372.5	Unigene20704_A	131.73	Microsomal signal peptidase complex subunit 3
KOG3387.1	Unigene2705_A	130.97	NHP2-like protein 1
KOG3400.4	Unigene19727_A	214.75	DNA-directed RNA polymerases I
KOG3404.16	Unigene20382_A	218.16	28S ribosomal protein S35
KOG3405.3	Unigene2589_A	178.3	DNA-directed RNA polymerases I
KOG3406.4	Unigene9116_A	192.06	ribosomal protein S12
KOG3411.2	Unigene9213_A	176.43	40S ribosomal protein S19
KOG3418.7	Unigene9852_A	179.77	60S ribosomal protein L27
KOG3428.1	Unigene3448_A	160.93	small nuclear ribonucleoprotein Sm D1
KOG3430.6	Unigene10775_A	144.56	DNA mismatch repair protein MutS
KOG3432.2	Unigene9306_A	164.48	vacuolar ATP synthase subunit F
KOG3436.2	Unigene10449_A	153.57	60S ribosomal protein L35
KOG3442.3	Unigene3288_A	146.86	mitochondrial import inner membrane translocase subunit Tim16
KOG3448.4	Unigene19918_A	113.37	conserved hypothetical protein
KOG3449.1	Unigene10386_A	161.16	ribosomal protein
KOG3453.2	Unigene10695_A	150.4	cytochrome c
KOG3457.6	Unigene10454_A	107.08	ras-related protein Rab-2A
KOG3459.2	Unigene3034_A	88.18	Small nuclear ribonucleoprotein Sm D2
KOG3463.6	Unigene9830_A	156.11	Transcription initiation factor IIA subunit 2
KOG3464.2	Unigene9489_A	164.99	60S ribosomal protein L44
KOG3475.2	Unigene8599_A	119.31	60S ribosomal protein L37
KOG3479.6	Unigene3183_A	70.94	Transport to INner mitochondrial membrane
KOG3480.2	Unigene2765_A	90.37	mitochondrial import inner membrane translocase subunit tim10
KOG3482.6	Unigene2752_A	133.51	Snrpf protein
KOG3489.5	Unigene2414_A	92.13	Mitochondrial import inner membrane translocase subunit Tim8 A
KOG3493.4	Unigene4128_A	105.22	Ubiquitin-like protein 5
KOG3497.2	Unigene14795_A	103.16	DNA-directed RNA polymerases I,
KOG3498.1	Unigene10445_A	101.97	Sec61 gamma subunit
KOG3499.2	Unigene10577_A	114.52	60S ribosomal protein L38
KOG3502.5	Unigene9353_A	97.23	40S ribosomal protein S28
KOG3503.4	Unigene3396_A	80.5	H/ACA ribonucleoprotein complex subunit 3
KOG3506.2	Unigene9198_A	81.79	40S ribosomal protein S29
KOG3855.3	Unigene19073_A	212.54	Ubiquinone biosynthesis monooxygenase COQ6
KOG3954.5	Unigene10766_A	448.9	electron transfer flavoprotein, alpha subunit
KOG3974.1	Unigene18093_A	298.52	carbohydrate kinase domain-containing protein
KOG4392.6	Unigene17097_A	162.03	DNA-directed RNA polymerase II subunit J
KOG4655.4	Unigene2978_A	143.09	U3 small nucleolar ribonucleoprotein protein IMP3
