# Supplementary material for: Analysis of Insecticide Resistance-Related Genes of the Carmine Spider Mite Tetranychus cinnabarinus Based on a De Novo Assembled Transcriptome
Source: PLoS One. 2014 May 15;9(5):e94779. doi: 10.1371/journal.pone.0094779 (PMC4022505; doi:10.1371/journal.pone.0094779)
Supplement: Table S5 — Predicted insecticide resistance-related P450 transcripts. Length: sequences length of the unigene. Identity: seqeunce identity of the alignment to the T. urticae protein. Tu ID: ID of T. urticae (Tu) genome. (XLSX) [file pone.0094779.s005.xlsx]

## Sheet: Sheet1
Table S5 Predicted insecticide resistance-related P450 transcripts
Length: sequences length of the unigene
Identity: seqeunce identity of the alignment to theT. urticae protein
Tu ID: ID of T. urticae (Tu) genome
UnigeneID	Length	Tu ID	Identity	E_value	Tu Gene Name	the number of distint gene	Note
Unigene1591_A	324	tetur01g00650	100	2e-60	CYP4CL1	1
Unigene1684_A	999		89.49	5e-166
Unigene5473_A	270		100	2e-47
CL39.Contig1_A	891	tetur01g04440	96.63	1e-169	CYP406A1	2
Unigene832_A	414		98.55	6e-79
Unigene19812_A	1542	tetur01g06120	96.3	0	CYP387A2	3
Unigene19813_A	1191		95.72	0
Unigene2514_A	1521	tetur02g06650	89.74	0	CYP392B2	4
Unigene8580_A	996	tetur02g14020	93.67	0	CYP392A8	5
Unigene11653_A	177	tetur03g00020	94.92	3e-28	CYP392A13v2	6
Unigene1289_A	315	tetur03g00970	90.48	7e-53	CYP392A11	7
Unigene690_A	741	tetur03g01560	99.19	9e-144	CYP382A1	8
Unigene704_A	441		98.64	7e-86
Unigene1497_A	573	tetur03g03020	99.48	4e-107	CYP314A1	9
Unigene11937_A	879		96.59	2e-159
Unigene11021_A	1227	tetur03g03950	99.02	0	CYP392C1	10
Unigene20381_A	333		98.2	1e-61
CL109.Contig1_A	546	tetur03g04990	83.65	4e-84	CYP392D2	11
Unigene734_A	225	tetur03g05000	96	2e-37	CYP392D3	12
Unigene764_A	462		98.05	2e-84
Unigene22698_A	372	tetur03g05010	95.16	1e-64	CYP392D4	13
Unigene23191_A	309		94.17	2e-54
CL241.Contig1_A	603	tetur03g05040	90.05	2e-100	Cytochrome P450 - fragment	14
Unigene17294_A	1509	tetur03g05190	97.61	0	CYP388A1	15
Unigene17295_A	1212		96.78	0
Unigene17296_A	534		98.88	4e-100
Unigene7675_A	231	tetur03g09961	87.01	2e-37	CYP392D7	16
Unigene2277_A	1539	tetur05g02550	98.05	0	CYP302A1	17
Unigene21796_A	822	tetur05g02950	90.15	1e-146	CYP389C2	18
Unigene21470_A	357	tetur05g04000	98.32	1e-66	CYP385B1	19
Unigene23457_A	504		99.4	1e-94
Unigene23408_A	600		96	8e-111
Unigene17213_A	1443	tetur05g06570	92.52	0	CYP389C11	20
Unigene25109_A	330	tetur05g06580	93.63	4e-58	CYP389C10	21
Unigene7054_A	396	tetur05g06620	85.61	6e-62	CYP389C7	22
Unigene8937_A	1476	tetur06g04520	92.28	0	CYP392A16	23
Unigene3441_A	225		97.33	1e-38
Unigene17630_A	1956	tetur06g05620	99.39	0	CYP315A1	24
Unigene12824_A	1023	tetur07g06460	89.74	4e-177	CYP392A3	25
Unigene12825_A	1023	tetur07g06480	97.07	0	CYP392A4	26
Unigene5216_A	348	tetur07g08087	95.69	5e-64	CYP390B1	27
Unigene2428_A	1320	tetur08g06160	98.18	0	CYP387A1-p1	28
CL198.Contig1_A	885	tetur08g08050	88.47	1e-159	CYP392A13v1	29
Unigene21784_A	231		94.81	4e-37
Unigene23353_A	444	tetur09g03800	99.32	6e-83	CYP4CF2	30
Unigene23641_A	576		97.4	3e-108
Unigene1697_A	432	tetur10g03900	98.61	4e-80	CYP307A1	31
Unigene16138_A	756		100	2e-143
Unigene21208_A	300		98	1e-54
Unigene19052_A	1518	tetur11g00530	99.01	0	CYP392A6	32
Unigene20383_A	1275	tetur11g04390	99.06	0	CYP392A5	33
Unigene20384_A	1275		99.06	0
CL249.Contig1_A	621	tetur11g05000	99.04	4e-122	CYP385C2	34
CL249.Contig1_A	681		99.12	6e-135
Unigene20000_A	354		98.31	2e-60
Unigene3971_A	1128	tetur11g05540	88.3	0	CYP385C3	35
Unigene3970_A	1512		93.45	0
Unigene5456_A	231	tetur11g06070	97.4	7e-40	CYP386A1	36
Unigene12150_A	393	tetur13g02840	74.05	3e-52	CYP381A2	37
Unigene20277_A	984	tetur13g02850	97.56	0	CYP381A1	38
Unigene8133_A	258	tetur14g01350	93.02	1e-39	CYP383A1	39
Unigene15441_A	540	tetur16g03500	99.44	2e-100	CYP392A7	40
Unigene18758_A	264	tetur20g00290	94.32	8e-49	CYP392B3	41
Unigene18075_A	240		95	9e-42
Unigene13667_A	246	tetur20g00830	97.56	1e-42	CYP407A1	42
Unigene23245_A	240		100	3e-42
Unigene2715_A	1449	tetur25g02050	98.14	0	CYP389A1	43
Unigene20528_A	1539	tetur25g02060	96.69	0	CYP389B1	44
Unigene9264_A	1491	tetur26g01470	99.4	0	CYP385C1	45
Unigene9276_A	213	tetur27g00220	94.37	4e-33	CYP probable pse	46
Unigene3223_A	528	tetur27g00230	86.93	1e-81	CYP392E5p	47
Unigene9270_A	1509	tetur27g00330	81.91	0	CYP392E6	48
Unigene9272_A	1509		83.1	0
Unigene9274_A	1044	tetur27g00340	92.24	0	CYP392E7	49
Unigene9271_A	1509	tetur27g00350	94.04	0	CYP392E8	50
Unigene9273_A	1509		93.64	0
Unigene6183_A	870	tetur34g00510	98.62	7e-167	CYP389C1	51
Unigene6184_A	711		98.73	9e-135
Unigene22000_A	453		99.34	7e-85
Unigene9483_A	1671	tetur36g00920	98.92	0	CYP391A1	52
Unigene3432_A	1491	tetur38g00650	99.2	0	CYP384A1	53
