# Supplementary material for: Analysis of Insecticide Resistance-Related Genes of the Carmine Spider Mite Tetranychus cinnabarinus Based on a De Novo Assembled Transcriptome
Source: PLoS One. 2014 May 15;9(5):e94779. doi: 10.1371/journal.pone.0094779 (PMC4022505; doi:10.1371/journal.pone.0094779)
Supplement: Table S6 — Predicted insecticide resistance-related GST transcripts. Length: sequences length of the unigene. Identity: seqeunce identity of the alignment to the T. urticae protein. Tu ID: ID of T. urticae (Tu) genome. (XLSX) [file pone.0094779.s006.xlsx]

## Sheet: Sheet1
Table S6 Predicted insecticide resistance-related GST transcripts
Length: sequences length of the unigene
Identity: seqeunce identity of the alignment to theT. urticae protein
Tu ID: ID of T. urticae (Tu) genome
UnigeneID	Length	TU ID	Identity	E_value	TU Gene Name	the number of distint gene	Note
Unigene4746_A	714	tetur01g02320	98.74	3e-135	TuGSTo01 Glutathione S-transferase, class omega	1
Unigene16615_A	339	tetur01g02470	86.73	4e-55	TuGSTd02 Glutathione S-transferase, class delta	2
Unigene16616_A	339		94.69	3e-60
Unigene10363_A	648	tetur01g02510	89.81	4e-113	TuGSTd05 Glutathione S-transferase, class delta	3
Unigene9486_A	654	tetur03g07920	99.08	2e-121	TuGSTd06 Glutathione S-transferase, delta class	4
Unigene3648_A	672	tetur03g09230	99.11	8e-132	TuGSTm01 Glutathione S-transferase, class mu	5
Unigene9494_A	654	tetur05g05180	97.71	5e-125	TuGSTm02 Glutathione S-transferase, class mu	6
Unigene20869_A	678	tetur05g05190	93.81	2e-123	TuGSTm03 Glutathione S-transferase, class mu	7
Unigene8472_A	216	tetur05g05200	98.61	3e-38	TuGSTm04 Glutathione S-transferase, class mu	8
Unigene9402_A	282		100	3e-49
Unigene9401_A	483	tetur05g05210	98.76	1e-91	TuGSTm05 Glutathione S-transferase, class mu	9
Unigene17716_A	675	tetur05g05220	93.78	2e-121	TuGSTm06 Glutathione S-transferase, class mu	10
Unigene9078_A	681	tetur05g05240	97.8	3e-131	TuGSTm07 Glutathione S-transferase, class mu	11
Unigene9079_A	681		88.99	3e-119
Unigene9081_A	681	tetur05g05250	95.15	2e-126	TuGSTm08 Glutathione S-transferase, class mu	12
Unigene9081_A	681		95.15	2e-126
Unigene2658_A	648	tetur07g02560	97.69	4e-119	TuGSTz01 Glutathione S-transferase, class zeta	13
Unigene10203_A	732	tetur12g03900	89.34	3e-127	TuGSTo02 Glutathione S-transferase, class omega	14
Unigene20748_A	687	tetur22g02300	100	8e-130	TuGSTk01 Glutathione S-transferase, class kappa	15
Unigene8985_A	657	tetur26g01490	94.52	1e-119	TuGSTd11 Glutathione S-transferase, class delta	16
Unigene9128_A	231	tetur26g01510	96.1	2e-38	TuGSTd13 Glutathione S-transferase, class delta	17
Unigene9129_A	210	tetur26g02801	95.71	8e-33	TuGSTd09 Glutathione S-transferase, class delta	18
Unigene9127_A	231	tetur26g02802	90.91	2e-35	TuGSTd10 Glutathione S-transferase, class delta	19
Unigene11391_A	201		92.54	3e-29
Unigene12393_A	387	tetur29g00220	93.8	3e-65	TuGSTd14 Glutathione S-transferase, class delta	20
Unigene8830_A	648	tetur31g01330	98.15	8e-121	TuGSTd15 Glutathione S-transferase, class delta	21
Unigene13192_A	642	tetur31g01390	94.86	1e-115	TuGSTd16 Glutathione S-transferase, class delta	22
