# Supplementary material for: Analysis of Insecticide Resistance-Related Genes of the Carmine Spider Mite Tetranychus cinnabarinus Based on a De Novo Assembled Transcriptome
Source: PLoS One. 2014 May 15;9(5):e94779. doi: 10.1371/journal.pone.0094779 (PMC4022505; doi:10.1371/journal.pone.0094779)
Supplement: Table S7 — Predicted insecticide resistance-related CarEs and AChE transcripts. Length: sequences length of the unigene. Identity: seqeunce identity of the alignment to the T. urticae protein. Tu ID: ID of T. urticae (Tu) genome. (XLSX) [file pone.0094779.s007.xlsx]

## Sheet: Sheet1
Table S7 Predicted insecticide resistance-related CarEs and AChE transcripts
Length: sequences length of the unigene
Identity: seqeunce identity of the alignment to theT. urticae protein
Tu ID: ID of T. urticae (Tu) genome
UnigeneID	Length	TU ID	Identity	E_value	TU Gene Name	the number of distint gene	Note
Unigene16037_A	1170	tetur01g08680	96.15	2e-72	TuCCE-01 Carboxyl/cholinesterase	1
Unigene12233_A	3978	tetur01g14090	91.4	0	TuCCE-10 Carboxyl/cholinesterase	2
Unigene6829_A	1224	tetur01g14170	97.06	1e-74	TuCCE-11 Carboxyl/cholinesterase	3
Unigene14612_A	5040	tetur01g14180	97.68	0	TuCCE-12 Carboxyl/cholinesterase	4
Unigene8408_A	5103	tetur02g04030	100	0	TuCCE-14-nrl Carboxyl/cholinesterase, similar to neuroligin	5
CL112.Contig1_A	783	tetur03g02700	90.8	6e-42	TuCCE-21 Carboxyl/cholinesterase	6
Unigene22448_A	774		93.02	1e-46
Unigene7475_A	630		94.29	9e-35
Unigene23696_A	1224	tetur06g03330	97.06	8e-75	TuCCE-27 Carboxyl/cholinesterase	7
Unigene18259_A	1179	tetur10g05290	99.24	1e-75	TuCCE-28 Carboxyl/cholinesterase	8
Unigene20524_A	3204		98.31	0
Unigene9028_A	2196	tetur11g01500	96.31	1e-139	TuCCE-29 Carboxyl/cholinesterase	9
Unigene9777_A	2709		98.01	6e-175
Unigene12503_A	1548	tetur11g01560	98.84	1e-96	TuCCE-30 Carboxyl/cholinesterase	10
Unigene12325_A	3015	tetur16g02380	96.42	0	CCEinc-09 Carboxyl/cholinesterase, incomplete	11
Unigene12324_A	3015	tetur16g02390	92.84	0	CCEinc-10 Carboxyl/cholinesterase, incomplete	12
Unigene20256_A	4842	tetur17g00410	91.45	0	TuCCE-40 Carboxyl/cholinesterase	13
Unigene3551_A	3393	tetur20g03250	98.41	0	TuCCE-42 Carboxyl/cholinesterase	14
Unigene1024_A	4257	tetur23g00910	98.52	0	TuCCE-43 Carboxyl/cholinesterase	15
Unigene19660_A	5022	tetur24g01310	97.49	0	TuCCE-44 Carboxyl/cholinesterase	16
Unigene18766_A	5850	tetur25g00710	98.92	0	TuCCE-45 Carboxyl/cholinesterase	17
Unigene9913_A	5040	tetur26g01130	98.75	0	TuCCE-47 Carboxyl/cholinesterase	18
Unigene9914_A	5049		94.83	0
Unigene10297_A	4680	tetur29g00820	93.65	0	TuCCE-48 Carboxyl/cholinesterase	19
Unigene10628_A	5103	tetur30g01290	98.59	0	TuCCE-51 Carboxyl/cholinesterase	20
Unigene7965_A	1206	tetur37g00590	97.76	1e-74	TuCCE-59 Carboxyl/cholinesterase	21
Unigene10161_A	2925	tetur39g00570	99.08	0	Carboxyl/cholinesterase	22
Unigene18940_A	2790	tetur02g09310	100	0	Carboxyl/cholinesterase	23
Unigene9091_A	6183	tetur19g00850	99.13	0	TuCCE-41-AChE Acetyl-cholinesterase	1
