# Supplementary material for: Analysis of Insecticide Resistance-Related Genes of the Carmine Spider Mite Tetranychus cinnabarinus Based on a De Novo Assembled Transcriptome
Source: PLoS One. 2014 May 15;9(5):e94779. doi: 10.1371/journal.pone.0094779 (PMC4022505; doi:10.1371/journal.pone.0094779)
Supplement: Table S8 — Predicted insecticide resistance-related GluCls transcripts. Length: sequences length of the unigene. Identity: seqeunce identity of the alignment to the T. urticae protein. Tu ID: ID of T. urticae (Tu) genome. (XLSX) [file pone.0094779.s008.xlsx]

## Sheet: Sheet1
Table S8 Predicted insecticide resistance-related GluCls transcripts
Length: sequences length of the unigene
Identity: seqeunce identity of the alignment to theT. urticae protein
Tu ID: ID of T. urticae (Tu) genome
UnigeneID	Length	TU ID	Identity	E_value	TU Gene Name	the number of distint gene	Note
Unigene15233_A	855	tetur02g04080	100	2e-167	TuGluCl-01 glutamate-gated chloride channel	1
Unigene24991_A	303		100	1e-54
Unigene22679_A	498	tetur07g04510	99.4	3e-94	glutamate-gated chloride channel	2
Unigene23280_A	417		100	3e-76
Unigene5225_A	300	tetur08g04990	99	5e-53	TuGluCl-02 glutamate-gated chloride channel	3
Unigene5308_A	447		100	4e-87
Unigene12395_A	327		100	1e-61
Unigene12396_A	327		100	9e-62
Unigene21287_A	444	tetur09g01700	100	8e-87	glutamate-gated chloride channel	4
Unigene7297_A	438	tetur10g03090	100	4e-81	TuGluCl-03 glutamate-gated chloride channel	5
Unigene11561_A	459		100	1e-93
Unigene15354_A	261		100	9e-48
Unigene15355_A	234		79.49	2e-31
Unigene21833_A	300		100	5e-56
Unigene16553_A	813	tetur22g02450	98.89	2e-156	TuGluCl-04 glutamate-gated chloride channel	6
Unigene19347_A	519		95.95	1e-93
Unigene21661_A	783	tetur41g00120	99.23	2e-149	TuGluCl-06 glutamate-gated chloride channel, possible allelic variant of tetur36g00090	7
