# Supplementary material for: Analysis of Insecticide Resistance-Related Genes of the Carmine Spider Mite Tetranychus cinnabarinus Based on a De Novo Assembled Transcriptome
Source: PLoS One. 2014 May 15;9(5):e94779. doi: 10.1371/journal.pone.0094779 (PMC4022505; doi:10.1371/journal.pone.0094779)
Supplement: Table S10 — Predicted insecticide resistance-related GABA recceptor transcripts. Length: sequences length of the unigene. Identity: seqeunce identity of the alignment to the T. urticae protein. Tu ID: ID of T. urticae (Tu) genome. (XLSX) [file pone.0094779.s010.xlsx]

## Sheet: Sheet1
Table S10 Predicted insecticide resistance-related GABA recceptor transcripts
Length: sequences length of the unigene
Identity: seqeunce identity of the alignment to theT. urticae protein
Tu ID: ID of T. urticae (Tu) genome
UnigeneID	Length	TU ID	Identity	E_value	TU Gene Name	the number of distint gene	Note
Unigene22042_A	240	tetur09g03370	97.5	8e-41	metabotropic gamma-aminobutyric acid receptor [Rhipicephalus microplus]	1	Nr
Unigene24968_A	648	tetur10g02260	99.54	1e-118	gamma-aminobutyric acid type B receptor subunit 2-like [Metaseiulus occidentalis]	2	Nr
Unigene21862_A	885	tetur12g03620	100	1e-174	TuGABA-01 GABA gated chloride channel, Rdl-homolog	3	RDL1
Unigene14736_A	1029		98.54	0
CL151.Contig1_A	588	tetur13g02430	99.49	1e-112	gamma-aminobutyric acid type B receptor subunit 1 [Megachile rotundata]	4	Nr
Unigene9748_A	348	tetur15g01880	100	2e-64	putative GABA-A receptor associated protein [Graphocephala atropunctata]	5	Nr
CL68.Contig1_A	579	tetur29g01360	98.45	2e-102	gamma-aminobutyric acid type B receptor subunit 1-like isoform 2 [Bombus terrestris]	6	Nr
Unigene15264_A	1152	tetur36g00580	99.48	0	TuGABA-02 GABA gated chloride channel	7	RDL2
Unigene12658_A	207		98.55	5e-38
Unigene15263_A	894		95.3	8e-163
Unigene16360_A	225	tetur36g00590	100	3e-41	TuGABA-03 GABA gated chloride channel	8	RDL3
Unigene21735_A	564		99.47	2e-107
