# Supplementary material for: Analysis of Insecticide Resistance-Related Genes of the Carmine Spider Mite Tetranychus cinnabarinus Based on a De Novo Assembled Transcriptome
Source: PLoS One. 2014 May 15;9(5):e94779. doi: 10.1371/journal.pone.0094779 (PMC4022505; doi:10.1371/journal.pone.0094779)
Supplement: Table S11 — Predicted insecticide resistance-related VGSC transcripts. Length: sequences length of the unigene. Identity: seqeunce identity of the alignment to the T. urticae protein. Tu ID: ID of T. urticae (Tu) genome. (XLSX) [file pone.0094779.s011.xlsx]

## Sheet: Sheet1
Table S11 Predicted insecticide resistance-related VGSC transcripts
Length: sequences length of the unigene
Identity: seqeunce identity of the alignment to theT. urticae protein
Tu ID: ID of T. urticae (Tu) genome
UnigeneID	Length	TU ID	Identity	E_value	TU Gene Name	the number of distint gene
Unigene260_A	1095	tetur34g00970	98.63	0	VGSC Voltage-gated sodium channel	1
Unigene1006_A	276		98.91	6e-48
Unigene5257_A	228		100	3e-40
Unigene5615_A	435		97.93	1e-77
Unigene5926_A	216		100	3e-36
Unigene24821_A	318		99.06	5e-57
Unigene23995_A	480		100	2e-91
