# Supplementary material for: Analysis of Insecticide Resistance-Related Genes of the Carmine Spider Mite Tetranychus cinnabarinus Based on a De Novo Assembled Transcriptome
Source: PLoS One. 2014 May 15;9(5):e94779. doi: 10.1371/journal.pone.0094779 (PMC4022505; doi:10.1371/journal.pone.0094779)
Supplement: Table S12 — Predicted insecticide resistance-related calcium and sodium- potassium ATPase transcripts. Length: sequences length of the unigene. Identity: seqeunce identity of the alignment to the T. urticae protein. Tu ID: ID of T. urticae (Tu) genome. (XLSX) [file pone.0094779.s012.xlsx]

## Sheet: Sheet1
Table S12 Predicted insecticide resistance-related calcium and sodium- potassium ATPase transcripts
Length:sequences length of the unigene
Identity: seqeunce identity of the alignment to theT. urticae protein
Tu ID: ID of T. urticae (Tu) genome
UnigeneID	Length	TU ID	Identity	E_value	TU Gene Name	the number of distint gene	Note
Unigene3609_A	3747	tetur02g05600	98.16	0	Calcium ATPase family member	1
Unigene3615_A	3396		100	0
Unigene3617_A	3396		96.47	0
Unigene3618_A	3384		95.3	0
Unigene3624_A	282		100	5e-47
Unigene11229_A	591	tetur06g00250	98.98	8e-111	Calcium-transporting ATPase 2	2
Unigene11230_A	591		98.98	2e-147
Unigene3622_A	1044	tetur09g02350	99.43	0	Membrane Calcium ATPase family member	3
Unigene3623_A	1044		99.43	0
Unigene8519_A	2376		99.87	0
Unigene8458_A	3012	tetur18g02100	100	0	calcium ATPase 1	4
Unigene9195_A	936	tetur35g00730	98.4	0	Sodium/potassium-transporting ATPase subunit beta	5
Unigene8541_A	2994	tetur08g05620	89.28	0	sodium/potassium-transporting ATPase subunit alpha-3	6
Unigene8542_A	2988		89.16	0
