# Supplementary material for: Analysis of Insecticide Resistance-Related Genes of the Carmine Spider Mite Tetranychus cinnabarinus Based on a De Novo Assembled Transcriptome
Source: PLoS One. 2014 May 15;9(5):e94779. doi: 10.1371/journal.pone.0094779 (PMC4022505; doi:10.1371/journal.pone.0094779)
Supplement: Table S13 — Predicted insecticide resistance-related Cyt b transcripts. Length: sequences length of the unigene. Identity: seqeunce identity of the alignment to the T. urticae protein. Tu ID: ID of T. urticae (Tu) genome. (XLSX) [file pone.0094779.s013.xlsx]

## Sheet: Sheet1
Table S13 Predicted insecticide resistance-related Cyt b transcripts
Length: sequences length of the unigene
Identity: seqeunce identity of the alignment to theT. urticae protein
Tu ID: ID of T. urticae (Tu) genome
UnigeneID	Length	TU ID	Identity	E_value	TU Gene Name	the number of distint gene	Note
Unigene20817_A	762	tetur01g11030	100	2e-146	cytochrome b561	1
Unigene4459_A	906	tetur01g12800	99.01	1e-175	CYB5Ra	2
Unigene9194_A	996	tetur04g06990	99.1	0	cytc1	3
Unigene11369_A	411	tetur04g09210	100	4e-79	cytochrome b5 reductase 4	4
Unigene14948_A	252	tetur04g09490	96.43	3e-38	FRRS1 Cytochrome b	5
Unigene10507_A	372	tetur07g05320	97.58	1e-68	cytochrome b-c1	6
Unigene9490_A	315	tetur09g01530	95.24	2e-52	Cyt-b5	7
Unigene4227_A	900	tetur10g04340	99.33	3e-176	CYB5Rb	8
Unigene20218_A	717	tetur13g01640	97.07	2e-134	cytochrome b561	9
Unigene8931_A	810	tetur14g03530	99.26	1e-153	Cytochrome bc1	10
Unigene9325_A	288	tetur25g00150	100	1e-53	Cytochrome b-c1 complex subunit 6	11
Unigene2753_A	513	tetur30g00210	98.83	2e-91	Succinate dehydrogenase cytochrome b560 subunit	12
